# Supplementary material for: Differential methylation between ethnic sub-groups reflects the effect of genetic ancestry and environmental exposures
Source: eLife. 2017 Jan 3;6:e20532. doi: 10.7554/eLife.20532 (PMC5207770; doi:10.7554/eLife.20532)
Supplement: Supplementary file 1. — (A) Methylation principal components and ethnicity and ancestry. (B) Significant associations between ethnicity and methylation. (C) Effect of adding cubic spline ancestry terms to the association between ethnicity and methylation. (D) Effect of adding quadratic and cubic ancestry terms to the association between ethnicity and methylation. (E) Effect of adding genetic principal components 3–10 to the association between ethnicity and methylation. (F) Significant associations between ethnicity and methylation (p<1.6×10–7), and effect of adjustment for ancestry on the association of ethnicity and methylation, excluding participants of ‘Mixed Latino’ ethnicity. (G) Association of ethnicity and methylation in loci previously associated with maternal smoking during pregnancy. (H) Significant associations between ethnicity and methylation loci previously associated with environmental exposures. (I) Significant associations between global ancestry and methylation. DOI: http://dx.doi.org/10.7554/eLife.20532.013 [file elife-20532-supp1.xlsx]

## Sheet: S1A
PC	anova_ethnicity_p	multiple_regression_ethnicity_p	ancestry_adjusted_ethnicity_p	ancestry_p	joint_ancestry_ethnicity_p	proportion_nam	0.025	0.975	p_nam	proportion_afr	0.025	0.975	p_afr
PC1	0.16	0.013	0.14	0.028	0.003	0.33	-0.072	0.95	0.13	-0.46	-4.7	4.3	0.18
PC2	0.04	0.00033	0.0041	0.53	0.0013	-0.1	-0.64	0.37	0.64	-0.072	-0.42	0.14	0.44
PC3	0.0037	0.0046	0.56	0.0015	8.6e-05	1.1	0.37	4.6	0.014	0.28	-6.5	8.9	0.64
PC4	0.52	0.79	0.88	0.92	0.94	0.15	-8	6.4	0.87	-0.0081	-3.3	4.1	0.97
PC5	0.81	0.02	0.031	0.4	0.04	0.51	-7.9	8.7	0.44	0.096	-5.1	5.2	0.83
PC6	0.028	0.00015	0.0032	0.57	0.00069	-0.031	-0.52	0.45	0.85	-0.088	-0.46	0.14	0.39
PC7	0.096	0.00027	0.81	0.00039	1.7e-06	0.83	0.37	1.9	0	0.048	-14	9.6	0.98
PC8	0.42	0.00029	0.4	0.0013	5.3e-06	0.66	0.25	1.5	0	-0.49	-14	12	0.69
PC9	0.12	0.7	0.68	0.83	0.88	0.0015	-7.6	7.4	1	-0.041	-3.7	2.7	0.91
PC10	0.0011	0.66	0.8	0.44	0.66	0.6	-9.8	11	0.59	0.063	-3.9	5	0.85

## Sheet: S1B
probe	CHR	BP	eth_anova_p	adj_eth_anova_p	anc_anova_p	adj_anc_anova_p	anova_p	var_eth	var_anc	var_prop
cg16366262	1	1118157	2.47e-10	0.0259	1.15e-13	2.71e-05	1.91e-13	0.0488	0.156	0.761
cg27185793	1	1238797	4.56e-08	0.0348	3.23e-09	0.00487	4.24e-09	0.0318	0.0436	0.578
cg09668627	1	1371844	1.16e-08	0.227	1.27e-21	7.76e-14	4.6e-20	0.0238	0.361	0.938
cg05117823	1	3056152	1.17e-07	NA	1.71e-07	NA	2.81e-07	0.0571	0.018	0.24
cg26891951	1	3129579	5.2e-08	0.813	7.39e-12	0.000466	5.24e-10	0.00207	0.0396	0.95
cg02265922	1	3477168	9.17e-09	0.0257	2.38e-09	0.0132	2.32e-09	0.0392	0.047	0.545
cg22383924	1	3590479	3.15e-08	0.307	1.27e-09	0.0343	1.86e-08	0.0139	0.0301	0.684
cg17804348	1	3649473	4.65e-12	0.0235	2.61e-11	0.3	3e-11	0.0545	0.00647	0.106
cg17848003	1	3704513	1.82e-09	0.0213	4.95e-09	0.116	3.81e-09	0.0495	0.024	0.326
cg00600854	1	4191364	9.34e-08	0.0283	1.56e-07	0.0883	1.27e-07	0.0185	0.0254	0.579
cg16672535	1	6510652	2.1e-09	2.29e-05	6.58e-05	0.91	3.03e-08	0.09	0.000628	0.00693
cg00853242	1	6511997	2.29e-08	0.00334	4.31e-06	0.994	3.19e-07	0.0911	8.57e-05	0.00094
cg21211780	1	6513502	8.57e-08	NA	2.98e-07	NA	4.72e-07	0.0265	0.00776	0.226
cg07017737	1	6516324	5.39e-10	0.00148	9.44e-08	0.426	4.04e-09	0.0394	0.00876	0.182
cg02900253	1	6673709	9.33e-08	0.00976	2.35e-12	4.44e-07	1.22e-12	0.0347	0.0961	0.735
cg26413691	1	7119074	7.88e-08	0.0894	7.03e-09	0.0174	2.36e-08	0.0114	0.0291	0.718
cg04078418	1	7642984	2.24e-13	0.0174	7.49e-13	0.137	7.52e-13	0.0489	0.0135	0.217
cg06972019	1	8937448	1e-09	0.0852	2.77e-15	6.04e-07	1.94e-14	0.0194	0.119	0.86
cg11947782	1	9775985	8.05e-08	0.0077	1.26e-06	0.198	2.35e-07	0.0392	0.0117	0.23
cg01943221	1	9776133	3.25e-08	0.00527	1.86e-06	0.492	2.31e-07	0.0424	0.00512	0.108
cg16057915	1	10690564	4.74e-08	0.0306	1.34e-09	0.00169	1.62e-09	0.0226	0.0807	0.782
cg16365973	1	11986250	2.16e-11	0.529	1.48e-16	1.46e-05	9.75e-15	0.00338	0.106	0.969
cg01061626	1	11986394	1.67e-12	0.649	2.87e-17	5.06e-05	2.67e-15	0.00474	0.0865	0.948
cg11345438	1	11986397	2.68e-12	0.635	3.8e-17	4.02e-05	3.38e-15	0.00449	0.0895	0.952
cg15895132	1	12688622	2.4e-08	0.00665	3.28e-08	0.0155	6.83e-09	0.0216	0.053	0.71
cg01567509	1	15104223	1.5e-09	0.149	6.69e-11	0.0173	5.23e-10	0.0255	0.0543	0.68
cg24735235	1	16163479	6.43e-10	0.0449	2.53e-10	0.0396	5.07e-10	0.0227	0.0327	0.59
cg04889800	1	16163555	1.35e-08	NA	5.88e-09	NA	1.77e-08	0.0229	0.0295	0.563
cg11570511	1	16543021	1.11e-08	0.475	1.59e-10	0.0219	4.49e-09	0.0149	0.0379	0.717
cg26541649	1	17216201	1.45e-07	NA	1.68e-07	NA	3.46e-07	0.0284	0.0244	0.463
cg04875062	1	17305562	1.03e-07	0.0111	1.93e-06	0.35	5.03e-07	0.0208	0.00849	0.289
cg14844953	1	19339051	5.47e-10	0.186	3.24e-11	0.0305	3.39e-10	0.0279	0.02	0.418
cg01010870	1	21059268	2.85e-08	0.0195	2.62e-14	3.64e-08	3.45e-14	0.0252	0.167	0.869
cg17104151	1	22970132	7.56e-09	0.000983	5.4e-07	0.107	1.38e-08	0.0406	0.0181	0.308
cg14989815	1	23939645	4.22e-10	0.0209	1.7e-09	0.173	1.37e-09	0.0254	0.00675	0.21
cg11257888	1	24828096	6.83e-08	4.56e-07	0.118	0.782	7.16e-07	0.0292	0.00168	0.0544
cg07236781	1	25291041	2.51e-10	0.00536	3.03e-09	0.12	5.85e-10	0.0335	0.0136	0.289
cg12459932	1	25292018	2.9e-08	0.0338	8.61e-09	0.0199	1.03e-08	0.0288	0.0342	0.543
cg23916689	1	25292034	1.77e-08	0.00264	2.85e-07	0.0675	2.02e-08	0.0335	0.0215	0.391
cg03731740	1	29062689	7.54e-08	NA	2.05e-08	NA	8.11e-08	0.0179	0.0157	0.466
cg10782019	1	29102153	3.32e-08	NA	7.9e-09	NA	3.21e-08	0.0307	0.018	0.369
cg19728051	1	31328091	4.69e-08	0.00193	8.58e-06	0.53	3.5e-07	0.0404	0.00848	0.174
cg10959672	1	35972127	1.19e-07	0.0244	1.49e-06	0.552	8.76e-07	0.00587	0.0011	0.158
cg08878450	1	36915864	1.21e-07	0.667	1.65e-10	0.00317	7.22e-09	0.0043	0.0575	0.93
cg15482882	1	41981789	1.84e-08	0.626	9.31e-11	0.0112	3.88e-09	0.00408	0.0147	0.783
cg10436833	1	43354025	9.19e-08	0.231	1.3e-15	9.03e-09	2.86e-14	0.00984	0.229	0.959
cg05232215	1	53393825	6.7e-09	0.258	1.17e-11	0.00128	1.88e-10	0.014	0.08	0.851
cg03601886	1	53649218	1.19e-07	0.0441	8.31e-10	0.000616	1.52e-09	0.0381	0.0699	0.647
cg11950754	1	53782077	3.78e-08	0.467	1.72e-10	0.00665	4.74e-09	0.0122	0.0271	0.69
cg11235152	1	67600687	1.17e-07	0.195	7.38e-13	3.17e-06	9.95e-12	0.0122	0.108	0.899
cg12940439	1	67600707	9.52e-10	0.0534	6.73e-17	9.35e-09	3.3e-16	0.0194	0.161	0.892
cg07107453	1	79114976	2.81e-09	0.371	2.56e-14	1.1e-05	8.63e-13	0.00507	0.0986	0.951
cg24038762	1	87817476	2.84e-10	0.196	1.55e-12	0.00306	2.02e-11	0.00899	0.0306	0.773
cg08237401	1	94057789	1.99e-08	0.94	5.49e-13	0.000123	5.84e-11	0.000628	0.0605	0.99
cg09408571	1	101003634	3.98e-09	0.705	1.07e-13	7.58e-05	7.68e-12	0.00237	0.0661	0.965
cg06223162	1	101003688	3.74e-10	0.404	1.17e-15	4.42e-06	5.02e-14	0.0044	0.0819	0.949
cg04219726	1	110082486	9.24e-08	NA	2.94e-08	NA	2.14e-07	0.026	0.0197	0.432
cg20317872	1	111743202	5.21e-08	2.95e-06	0.00903	0.551	4e-07	0.031	0.00383	0.11
cg17421062	1	153432054	3.04e-08	0.0267	1.92e-07	0.321	1.45e-07	0.0356	0.0129	0.267
cg16348003	1	153589781	5.74e-09	0.985	4.08e-13	0.00037	4.98e-11	0.000948	0.0567	0.984
cg08477332	1	153590243	8.14e-08	0.396	1.79e-14	2.69e-07	6.63e-13	0.00861	0.0979	0.919
cg12205230	1	154164951	1.5e-08	0.00143	5.35e-06	0.768	1.68e-07	0.0365	0.00218	0.0563
cg04922029	1	159174728	2.08e-15	0.666	5.31e-39	1.12e-23	2.01e-36	0.00468	0.302	0.985
cg00936728	1	159772194	7.97e-10	0.0104	1.14e-08	0.284	4.01e-09	0.0452	0.0135	0.23
cg21476940	1	160854954	2.93e-08	0.506	9.1e-14	5.3e-06	4.23e-12	0.00595	0.0831	0.933
cg07145783	1	160855077	9.65e-09	0.577	1.04e-10	0.0215	3.86e-09	0.00816	0.0187	0.696
cg03228353	1	161520094	9.24e-09	0.192	2.6e-13	1.47e-05	3.64e-12	0.00972	0.0858	0.898
cg12648759	1	161812851	1.01e-14	0.454	6.23e-20	1.22e-05	4.54e-18	0.0178	0.144	0.89
cg03426226	1	161935742	2.97e-10	0.372	9.21e-15	3.91e-05	3.26e-13	0.00478	0.0509	0.914
cg01598007	1	167063581	3.06e-08	0.0554	7.22e-11	0.000281	1.94e-10	0.0105	0.104	0.908
cg00056754	1	167063958	8.45e-08	0.183	2.95e-09	0.0156	2.29e-08	0.0186	0.0436	0.701
cg26785303	1	171096963	1.69e-08	0.711	1.55e-13	2.55e-05	1.11e-11	0.00468	0.149	0.97
cg24633390	1	173159746	1.4e-07	0.336	7.5e-09	0.0489	1.08e-07	0.00786	0.0202	0.719
cg08873628	1	175162347	2.75e-11	0.326	5.3e-15	0.000215	1.65e-13	0.00552	0.0673	0.924
cg00321850	1	175162397	2.17e-10	0.148	3.42e-13	0.000649	3.54e-12	0.0087	0.074	0.895
cg17845761	1	175162550	6.08e-11	0.377	3.48e-15	7.59e-05	1.31e-13	0.00577	0.105	0.948
cg07917478	1	179786966	1.24e-08	0.335	1.32e-11	0.00107	2.85e-10	0.00495	0.0681	0.932
cg00387090	1	201615401	4.25e-10	0.000533	1.6e-07	0.313	2.4e-09	0.053	0.00905	0.146
cg03137209	1	204554359	3.53e-08	0.00662	2.8e-06	0.869	4.23e-07	0.0268	0.000521	0.0191
cg13858742	1	204621504	2.02e-08	0.0483	4.04e-09	0.0201	7.36e-09	0.0143	0.0247	0.633
cg14789529	1	206941464	6.49e-08	0.00201	3.4e-06	0.158	1.55e-07	0.0192	0.0134	0.412
cg02895948	1	208204062	6.47e-08	0.41	8.27e-10	0.0154	1.75e-08	0.0127	0.0385	0.752
cg00852317	1	214846567	3.11e-11	0.239	1.26e-12	0.0299	2.09e-11	0.0298	0.0306	0.507
cg00513220	1	220922123	5.72e-08	0.628	2.5e-14	9.97e-07	1.64e-12	0.00254	0.175	0.986
cg24374583	1	220960554	9.94e-08	0.314	4.01e-11	0.000353	7.53e-10	0.0184	0.108	0.855
cg04233686	1	226271762	6.79e-10	0.157	5.35e-11	0.033	4.5e-10	0.0189	0.0309	0.621
cg16532282	1	226271799	2.09e-08	0.351	1.44e-10	0.00707	2.84e-09	0.00553	0.037	0.87
cg24937136	1	226593346	1.55e-07	0.392	1.41e-11	0.000105	3.66e-10	0.00433	0.0581	0.931
cg18967021	1	229197824	1e-07	0.271	3.98e-11	0.000289	6.28e-10	0.00664	0.082	0.925
cg06313507	1	230458820	1.53e-07	0.358	5.41e-10	0.00353	1e-08	0.0191	0.0772	0.802
cg01055562	1	230777685	8.63e-08	NA	1.16e-07	NA	2.74e-07	0.0193	0.00744	0.278
cg08903465	1	234917213	5.68e-15	0.0112	1.95e-15	0.0093	1.6e-15	0.0286	0.0346	0.548
cg06882058	1	243646787	8.8e-09	0.0978	8.23e-10	0.0213	3.5e-09	0.0213	0.024	0.53
cg20979737	1	244964768	2.27e-11	0.0456	4.14e-15	2.09e-05	1.45e-14	0.0185	0.131	0.877
cg04798314	1	246668601	6.34e-09	0.891	4.85e-15	3.22e-06	5.88e-13	0.00168	0.128	0.987
cg04162032	1	248902767	2.83e-09	0.00128	3.61e-10	0.000268	1.84e-11	0.0231	0.0459	0.665
cg23230830	1	248903100	5.85e-08	0.00325	3.67e-07	0.032	3.15e-08	0.0116	0.00875	0.429
cg23668184	2	5836713	1.98e-09	0.22	2.66e-13	8.49e-05	4.35e-12	0.0174	0.102	0.855
cg03538480	2	8785262	7.94e-13	0.000226	4.19e-10	0.201	3.71e-12	0.0719	0.0207	0.223
cg12244013	2	9307243	1.2e-08	0.0257	2.68e-08	0.111	2.23e-08	0.0222	0.022	0.499
cg19426625	2	9518324	3.03e-08	0.00884	1.07e-06	0.53	2.31e-07	0.0419	0.00821	0.164
cg15545942	2	9526703	6.37e-12	0.295	9.53e-15	0.0015	2.56e-13	0.0148	0.0385	0.723
cg00522231	2	9549277	1.28e-09	0.973	3.16e-15	1.3e-05	4.72e-13	0.000496	0.087	0.994
cg14853772	2	9613781	3.24e-08	0.533	9.71e-16	5.62e-08	5.96e-14	0.0137	0.151	0.917
cg00886669	2	11529264	5.17e-10	0.583	8.37e-14	0.000361	4.69e-12	0.00867	0.0491	0.85
cg02819921	2	11607488	1.29e-09	0.0858	5.38e-12	0.000874	2.66e-11	0.00977	0.0652	0.87
cg16846645	2	14773973	8.63e-09	0.00761	1.73e-08	0.0269	4.28e-09	0.0601	0.0401	0.4
cg19893929	2	16105823	1.11e-09	0.000108	1.71e-06	0.233	4.56e-09	0.0337	0.0078	0.188
cg11023668	2	25095040	1.2e-08	0.0403	5.63e-11	0.0004	1.1e-10	0.0132	0.0463	0.778
cg00617064	2	27272375	1.2e-07	0.465	5.53e-10	0.00649	1.41e-08	0.0102	0.0625	0.859
cg14242246	2	27434262	3.13e-12	0.2	1.16e-13	0.023	1.77e-12	0.0308	0.0375	0.549
cg04011474	2	28904455	1.47e-10	0.0842	1.69e-11	0.0242	7.68e-11	0.0263	0.0394	0.6
cg21550785	2	29439093	4.96e-12	0.0053	1.25e-15	2.85e-06	4.79e-16	0.0509	0.134	0.724
cg22938061	2	37703400	7.87e-10	0.088	4.72e-12	0.00131	2.41e-11	0.00929	0.065	0.875
cg05236720	2	37893255	1.35e-07	0.543	5.73e-10	0.00729	1.76e-08	0.00466	0.0471	0.91
cg07536161	2	87085357	2.72e-09	0.256	8.26e-11	0.0221	1.17e-09	0.0173	0.0359	0.675
cg15600915	2	97618624	1.22e-09	0.908	5.35e-16	1.99e-06	7.43e-14	0.00081	0.133	0.994
cg08023416	2	102803787	4.88e-08	0.667	2.32e-13	1.17e-05	1.48e-11	0.00221	0.124	0.983
cg03938978	2	103052716	1.24e-16	0.244	5.64e-22	4.42e-06	2.27e-20	0.018	0.155	0.896
cg08528626	2	107503728	3.16e-08	0.144	3.71e-11	0.000415	2.9e-10	0.0178	0.0818	0.821
cg25838818	2	108905173	1.58e-09	0.546	6.2e-16	8.1e-07	4e-14	0.00474	0.175	0.974
cg23163573	2	108905468	5.61e-09	0.589	2.72e-15	1.07e-06	1.82e-13	0.00525	0.165	0.969
cg00579706	2	121981866	8.85e-08	NA	1.48e-07	NA	2.38e-07	0.0283	0.0191	0.403
cg07317449	2	127964374	4.32e-08	0.394	1.07e-11	0.000295	2.84e-10	0.00909	0.0849	0.903
cg09125754	2	130886714	4.44e-09	0.473	1.33e-12	0.000478	4.95e-11	0.00434	0.0571	0.929
cg09204187	2	130940668	3.03e-11	0.00404	5.44e-18	1.53e-09	1.92e-18	0.0298	0.206	0.874
cg11925066	2	132182304	4.23e-08	0.108	1.06e-10	0.000626	5.67e-10	0.0103	0.0677	0.867
cg20148575	2	132182671	1.1e-10	0.692	1.05e-15	2.85e-05	9.15e-14	0.00282	0.102	0.973
cg22656550	2	132202485	1.25e-12	0.217	5.53e-22	3.44e-10	1.94e-20	0.0076	0.272	0.973
cg01884014	2	132202520	1.7e-11	0.446	2.53e-16	2.52e-05	1.31e-14	0.00653	0.126	0.951
cg18282096	2	132202527	2.74e-15	0.343	3.4e-22	1.79e-07	2.09e-20	0.00631	0.17	0.964
cg21673175	2	132202532	2.84e-13	0.266	2.46e-17	8.2e-05	7.52e-16	0.0214	0.123	0.852
cg11258485	2	132202537	7.82e-12	0.399	6.36e-17	1.22e-05	3.04e-15	0.00906	0.142	0.94
cg08729434	2	133023100	1.79e-08	0.0024	4.03e-06	0.842	2.16e-07	0.0993	0.00132	0.0131
cg03756814	2	148416907	1.96e-08	0.013	6.88e-09	0.00838	3.13e-09	0.0316	0.0659	0.676
cg04758026	2	152159591	5.68e-09	0.351	1.22e-11	0.0023	2.79e-10	0.011	0.0616	0.848
cg26983710	2	154728202	8.54e-08	0.0689	2.56e-10	0.000442	8.04e-10	0.0111	0.093	0.893
cg07508773	2	160143020	4.62e-09	0.737	2.53e-17	1.73e-08	2.83e-15	0.00924	0.191	0.954
cg06318624	2	174913188	4.75e-09	0.425	3.3e-11	0.00945	8.96e-10	0.015	0.0591	0.797
cg14941291	2	176952930	8.41e-11	0.154	4.45e-12	0.0227	4.2e-11	0.0321	0.0486	0.602
cg03401519	2	177042493	9.6e-09	0.38	2.84e-10	0.0341	5.91e-09	0.0195	0.0335	0.632
cg01124477	2	181738271	1.05e-08	NA	3.74e-09	NA	1.39e-08	0.0392	0.0349	0.471
cg17118478	2	191543902	8.56e-17	0.207	2.26e-24	2.2e-08	8.9e-23	0.00745	0.156	0.955
cg10800620	2	196398826	7.71e-10	0.273	5.73e-14	6.25e-05	1.29e-12	0.00209	0.0267	0.927
cg18561976	2	204801508	2.63e-12	0.426	3.4e-15	0.00208	1.48e-13	0.0155	0.0475	0.754
cg15344028	2	204801510	2.55e-14	0.0445	1.27e-14	0.0597	4.13e-14	0.0358	0.0193	0.35
cg00889363	2	206255841	1.75e-13	0.00187	1.77e-12	0.0374	1.71e-13	0.0329	0.0301	0.478
cg21443659	2	217745721	9.65e-09	0.86	1.87e-12	0.000731	1.57e-10	0.00183	0.0486	0.964
cg20316538	2	218937982	2.79e-08	0.00682	9.22e-08	0.0382	1.83e-08	0.035	0.0302	0.464
cg21004129	2	219032024	3.42e-08	0.508	1.93e-11	0.000936	6.75e-10	0.00263	0.0425	0.942
cg15099037	2	219246468	1.15e-07	0.00329	1.24e-06	0.0544	9.88e-08	0.0305	0.0327	0.517
cg02323356	2	220313153	8.61e-08	0.000741	5.3e-05	0.632	7.32e-07	0.049	0.00434	0.0814
cg01727145	2	220313422	1.68e-08	1.82e-05	0.00015	0.195	5.2e-08	0.0797	0.0232	0.225
cg06351981	2	220350567	7.23e-08	NA	7.14e-08	NA	1.86e-07	0.02	0.0168	0.457
cg11391828	2	223915522	1.69e-08	0.0216	1.29e-08	0.0316	9.48e-09	0.031	0.0426	0.579
cg04519775	2	231849693	1.6e-08	0.00486	5.07e-09	0.00262	8.6e-10	0.0152	0.0286	0.652
cg07328664	2	233125062	1.46e-07	NA	2.01e-07	NA	8.66e-07	0.022	0.00307	0.122
cg20002901	2	238777656	6.11e-10	0.0224	1.88e-09	0.142	1.62e-09	0.0593	0.0297	0.334
cg19184688	2	241935282	3.21e-08	0.204	3.38e-11	0.000561	3.92e-10	0.00552	0.0523	0.904
cg00255732	2	242147702	1.6e-09	0.444	1.53e-18	1.55e-09	9.7e-17	0.0153	0.202	0.93
cg00707741	2	242294482	8.98e-12	0.446	8.26e-20	1.65e-08	5.83e-18	0.00621	0.165	0.964
cg19710184	2	242805378	6.88e-08	0.00212	7.42e-06	0.342	3.35e-07	0.0446	0.00915	0.17
cg21855211	2	242805838	9.31e-09	0.0057	8.15e-07	0.843	1.16e-07	0.0674	0.00131	0.0191
cg08457169	2	242805904	1.21e-07	0.0145	2.76e-06	0.569	9.18e-07	0.0441	0.00362	0.0758
cg08996805	3	11010256	4.72e-09	0.0106	2.83e-12	1.23e-05	1.59e-12	0.0292	0.176	0.858
cg25616514	3	11798996	1.38e-07	0.00214	8.48e-06	0.194	3.83e-07	0.019	0.0104	0.355
cg02700894	3	12045449	6.98e-09	0.758	7.37e-14	3.31e-05	6.01e-12	0.00183	0.109	0.984
cg15873301	3	12045459	3.61e-10	0.301	3.44e-15	9.28e-06	9.89e-14	0.00581	0.132	0.958
cg15084803	3	14160960	7.46e-09	0.138	3.81e-10	0.0175	2.48e-09	0.019	0.0358	0.653
cg02772928	3	18277949	2.17e-08	0.247	2.24e-12	7.11e-05	3.75e-11	0.00748	0.105	0.933
cg04044720	3	22413680	7.9e-08	0.707	7.48e-11	0.00243	3.74e-09	0.00628	0.0537	0.895
cg12899747	3	25391527	1.17e-07	0.239	8.61e-09	0.0444	8.33e-08	0.0165	0.0378	0.696
cg06234584	3	28389645	1.29e-07	0.0179	9.28e-07	0.226	4.13e-07	0.0364	0.0118	0.245
cg18816595	3	42750454	1.33e-07	0.103	6.61e-09	0.0112	2.6e-08	0.00823	0.0287	0.777
cg01359962	3	43148002	1.5e-07	0.331	1.07e-09	0.00647	1.74e-08	0.0201	0.0605	0.751
cg12321355	3	45141690	6.77e-22	0.0443	2.03e-26	4.73e-06	1.62e-25	0.0287	0.0679	0.703
cg08033130	3	45983597	2.82e-15	0.18	2e-19	4.56e-05	4.68e-18	0.0168	0.0759	0.819
cg19145607	3	45983792	1.42e-17	0.202	1.23e-21	6.88e-05	3.9e-20	0.0219	0.0655	0.749
cg19831962	3	46719834	8.61e-08	0.0531	1.41e-09	0.00179	3.03e-09	0.0106	0.0676	0.864
cg18704979	3	47054668	4.35e-09	0.0215	2.71e-09	0.0264	2.18e-09	0.0351	0.0274	0.438
cg05482119	3	49191777	3.3e-08	0.0128	5.67e-07	0.388	1.88e-07	0.0435	0.0122	0.218
cg07271561	3	50359363	1.7e-09	0.0177	1.16e-12	2.5e-05	1.16e-12	0.0132	0.134	0.91
cg06117233	3	50375613	2.23e-09	0.0459	3.12e-10	0.0141	6.32e-10	0.0227	0.0559	0.712
cg20881888	3	50383079	9.99e-09	0.942	7.35e-13	0.000334	7.72e-11	0.00225	0.0728	0.97
cg02495395	3	50383368	9.01e-09	0.614	8.97e-12	0.00221	4.2e-10	0.00543	0.0345	0.864
cg10144104	3	50518896	1.91e-08	0.0139	6.72e-08	0.0885	2.81e-08	0.0445	0.0354	0.443
cg17383842	3	50553718	2.86e-10	0.481	2.3e-13	0.00139	9.55e-12	0.00647	0.0497	0.885
cg21323630	3	51995784	1.65e-08	0.0424	4.91e-09	0.026	7.71e-09	0.0189	0.0394	0.675
cg18487916	3	52748469	4.02e-08	0.0588	1.68e-09	0.00518	3.97e-09	0.0177	0.0759	0.811
cg05991220	3	52813859	1.95e-10	0.000733	3.89e-08	0.236	8.72e-10	0.0333	0.0142	0.3
cg24628310	3	52813873	2.93e-09	0.000364	1.74e-06	0.315	1.54e-08	0.0374	0.0142	0.276
cg11645453	3	52864694	9.24e-08	0.888	3e-14	1.27e-06	3.31e-12	0.00281	0.203	0.986
cg01368219	3	54999791	4.09e-12	0.0781	9.02e-14	0.00464	4.92e-13	0.038	0.0719	0.654
cg26017506	3	57312779	8.55e-09	0.163	1.6e-10	0.00776	1.31e-09	0.0261	0.0288	0.525
cg01361263	3	58051763	9.16e-10	0.0143	3.28e-10	0.0102	1.97e-10	0.0238	0.0512	0.683
cg24163658	3	58182370	4.28e-08	0.00864	2.29e-06	0.777	4.58e-07	0.0447	0.0021	0.0449
cg15596493	3	59526404	2.07e-10	0.106	4.17e-12	0.00559	2.64e-11	0.0338	0.0702	0.675
cg02854288	3	61236911	1.01e-07	0.0346	9.55e-09	0.0063	1.16e-08	0.0394	0.0718	0.645
cg11236526	3	64430940	1.51e-08	0.0153	1.87e-09	0.00356	1.09e-09	0.0289	0.0673	0.7
cg21938436	3	64670985	2.29e-08	0.0844	9.1e-10	0.00752	3.29e-09	0.0126	0.0438	0.777
cg03530364	3	68056706	5.87e-08	0.393	4.27e-10	0.00839	9.01e-09	0.0113	0.048	0.81
cg17775857	3	115510713	6.45e-09	0.00372	4.72e-07	0.45	4.56e-08	0.079	0.0126	0.137
cg03452737	3	117385277	4.49e-12	0.018	1.44e-11	0.129	1.3e-11	0.0477	0.0112	0.19
cg12508343	3	125076233	1.69e-08	0.999	5.46e-14	1.77e-05	7.82e-12	9.36e-05	0.113	0.999
cg19377234	3	125482197	1.59e-08	NA	3.98e-09	NA	2.99e-08	0.0321	0.0126	0.283
cg20945764	3	125673488	9.19e-09	NA	1.92e-09	NA	1.59e-08	0.0169	0.0116	0.408
cg02083676	3	127311156	1.97e-09	0.477	3.47e-12	0.00286	1.23e-10	0.00584	0.0338	0.853
cg00221718	3	128914668	7.56e-08	0.0127	1.49e-06	0.429	4.53e-07	0.0166	0.00302	0.154
cg09668964	3	129335695	8.65e-08	0.000676	3.23e-07	0.00358	5.87e-09	0.0135	0.0214	0.614
cg01130010	3	132009122	5.5e-09	0.0282	2.36e-08	0.242	2.19e-08	0.0187	0.00681	0.267
cg05393726	3	133615119	4.52e-08	NA	3.88e-08	NA	1.72e-07	0.0284	0.011	0.278
cg04374393	3	137483503	5.42e-11	0.295	8.79e-14	0.00156	2.13e-12	0.00785	0.0348	0.816
cg03893701	3	139395765	1.73e-11	0.346	8.5e-20	6.34e-09	4.39e-18	0.00405	0.0986	0.961
cg02056062	3	149374914	1.14e-08	0.291	1.24e-11	0.000914	2.28e-10	0.0177	0.0954	0.844
cg02134705	3	149388151	1.16e-08	NA	1.62e-08	NA	3.26e-08	0.0361	0.0249	0.408
cg17578639	3	176862949	5.74e-08	0.00318	3.37e-06	0.29	2.42e-07	0.0275	0.0136	0.331
cg00862290	3	178984973	2.7e-10	0.0862	3.12e-15	2.61e-06	2.2e-14	0.0104	0.0752	0.879
cg22471401	3	183824717	5.4e-08	0.00185	1.14e-05	0.582	4.37e-07	0.0708	0.0051	0.0672
cg16464007	3	188002729	8.38e-08	0.00172	3.13e-06	0.0948	1.23e-07	0.0137	0.0157	0.534
cg23651889	3	188115336	7.64e-09	0.385	1.83e-12	0.00029	5.2e-11	0.00491	0.0571	0.921
cg15260248	3	189829092	6.66e-09	0.235	3.13e-15	3.23e-07	6.79e-14	0.00991	0.0944	0.905
cg14180696	3	194089473	4.06e-10	0.243	1.99e-11	0.035	2.9e-10	0.00868	0.00726	0.456
cg12923728	3	195709715	6.32e-08	0.0905	3.32e-09	0.0105	1.19e-08	0.0123	0.0338	0.733
cg15164472	3	195914113	6.91e-08	0.0184	5.68e-07	0.27	2.7e-07	0.0286	0.0113	0.282
cg24119469	4	1625181	1.41e-09	0.281	1.97e-11	0.0117	3.39e-10	0.0186	0.0291	0.609
cg23151014	4	2418311	5.34e-09	0.519	4.29e-11	0.0141	1.47e-09	0.00865	0.0307	0.78
cg22066108	4	3534761	6.46e-08	0.077	1.71e-08	0.0436	4.63e-08	0.0361	0.0338	0.484
cg10671830	4	7652103	4.69e-08	0.718	1.19e-12	6.9e-05	7.72e-11	0.00248	0.0579	0.959
cg07816074	4	8201560	4.8e-08	0.0162	3.46e-07	0.208	1.5e-07	0.0422	0.0123	0.226
cg02387843	4	9892887	1.72e-11	0.0181	7.86e-12	0.0182	7.34e-12	0.0205	0.0246	0.546
cg21581745	4	13538908	2.58e-15	0.00217	1.23e-14	0.0221	1.71e-15	0.0389	0.0241	0.382
cg15696058	4	15965425	1.16e-07	0.0184	3.13e-08	0.00895	1.84e-08	0.0317	0.064	0.669
cg06482428	4	21950173	1.09e-08	0.193	6.3e-11	0.00294	6.6e-10	0.0179	0.0619	0.775
cg18347642	4	21950766	4.4e-09	0.22	3.16e-12	0.000441	4.55e-11	0.00521	0.0678	0.929
cg11743349	4	21950864	4.06e-08	0.0967	1.17e-10	0.000636	5.53e-10	0.0133	0.0759	0.851
cg02407068	4	39771851	3.41e-08	0.316	5.71e-11	0.0015	1.06e-09	0.0078	0.0502	0.865
cg22345214	4	46995509	1.3e-07	NA	1.5e-07	NA	4.18e-07	0.0283	0.0181	0.391
cg05641882	4	74904583	4.8e-08	NA	6.55e-08	NA	1.73e-07	0.0242	0.0125	0.341
cg26245086	4	87860957	4.63e-09	0.311	1.46e-12	0.000296	3.26e-11	0.00784	0.0934	0.923
cg25841008	4	99534176	1.31e-08	NA	7.04e-09	NA	2.33e-08	0.0159	0.0125	0.441
cg15785860	4	100274660	1.52e-07	NA	1.02e-07	NA	4.12e-07	0.0389	0.0224	0.366
cg17712092	4	129076599	5.29e-08	0.447	3.5e-13	9.38e-06	1.3e-11	0.00509	0.104	0.954
cg16301894	4	129389744	2.42e-09	0.944	8.04e-14	0.000158	9.54e-12	0.00137	0.0585	0.977
cg27324117	4	154714287	1.18e-07	1.41e-06	0.0203	0.249	4.16e-07	0.0783	0.00667	0.0784
cg01450725	4	154714852	5.45e-08	1.47e-05	0.00145	0.449	3.46e-07	0.101	0.00531	0.0499
cg15450224	4	166533691	2.87e-10	0.155	5.35e-13	0.0008	5.68e-12	0.0183	0.0404	0.688
cg13500194	4	187541541	1.89e-12	0.846	6.9e-18	1.64e-05	1.01e-15	0.00529	0.128	0.96
cg19372710	4	187810783	1.36e-08	0.0261	3.05e-08	0.114	2.57e-08	0.0211	0.023	0.522
cg07829469	5	270631	2.47e-10	0.224	3.33e-13	0.0009	5.48e-12	0.0126	0.0447	0.78
cg09097916	5	297168	1.82e-08	0.487	1.5e-10	0.0129	4.38e-09	0.0126	0.0244	0.66
cg17612535	5	932900	6.51e-09	0.00488	3.86e-07	0.489	4.97e-08	0.0265	0.00546	0.171
cg17229371	5	1485470	5.36e-09	0.00692	8.72e-09	0.02	2.05e-09	0.0184	0.0247	0.573
cg08697251	5	1489875	1.43e-08	0.0911	2.58e-10	0.0038	1.09e-09	0.015	0.0548	0.785
cg16272981	5	1489889	6.33e-11	0.0716	1.86e-14	5.45e-05	9.92e-14	0.0282	0.089	0.76
cg07324633	5	1568669	1.53e-08	0.277	2.99e-11	0.00153	4.94e-10	0.00865	0.049	0.85
cg01910236	5	1661865	1.14e-07	NA	5.17e-08	NA	2.39e-07	0.0202	0.0187	0.48
cg19984355	5	1794232	4.31e-08	0.04	6.51e-11	0.000124	1.25e-10	0.0371	0.0853	0.697
cg24630195	5	2748369	2.07e-08	0.257	7.42e-12	0.000256	1.21e-10	0.00748	0.105	0.934
cg19078576	5	17217877	6.08e-08	0.0569	1.4e-08	0.027	2.79e-08	0.0239	0.046	0.659
cg19475870	5	27038605	1.25e-08	0.12	7.43e-10	0.017	3.98e-09	0.0126	0.0272	0.683
cg12864235	5	27038782	4.04e-13	0.0218	9.31e-16	0.000124	1.58e-15	0.0165	0.0537	0.765
cg11155432	5	27038802	1.01e-10	0.0041	3.67e-11	0.00282	6.85e-12	0.021	0.0379	0.643
cg07350977	5	27038836	6.77e-12	0.00204	1.88e-13	0.000109	2.19e-14	0.0228	0.0538	0.702
cg01092108	5	33362853	3.36e-09	0.325	1.42e-11	0.00415	2.95e-10	0.0212	0.0794	0.789
cg21929564	5	42757171	1.16e-11	0.995	1.66e-17	9.05e-06	3.37e-15	0.000319	0.0784	0.996
cg18302225	5	55776401	1.33e-07	0.0095	1.04e-06	0.124	2.44e-07	0.026	0.0248	0.488
cg00476771	5	64398066	1.29e-07	0.0359	2.86e-07	0.15	2.84e-07	0.044	0.0279	0.388
cg20417024	5	76028950	3.46e-08	0.0756	2.84e-09	0.0135	8.49e-09	0.0214	0.0399	0.651
cg02017109	5	76788595	1.36e-08	0.0409	1.14e-16	7.85e-10	4.12e-16	0.0263	0.197	0.882
cg07379703	5	78279424	1.03e-07	0.0926	1.21e-08	0.0236	4.07e-08	0.00287	0.00985	0.774
cg03716908	5	81149002	1.94e-13	0.774	2.34e-18	4.83e-05	3.1e-16	0.00585	0.0951	0.942
cg15871215	5	81402204	8.29e-08	0.619	2.81e-13	7.42e-06	1.61e-11	0.00441	0.11	0.962
cg00335715	5	90575459	9.02e-08	0.789	1.39e-13	4.85e-06	1.16e-11	0.00245	0.135	0.982
cg14972576	5	97645526	8.85e-08	0.159	2.71e-10	0.00118	2.1e-09	0.00698	0.0381	0.845
cg10875627	5	99993323	9.23e-08	0.00111	4.31e-05	0.733	8.97e-07	0.0837	0.00143	0.0168
cg20744943	5	126988869	1.96e-08	0.202	2.04e-11	0.000553	2.4e-10	0.0138	0.0729	0.841
cg25555059	5	128301488	7.79e-08	0.604	8.15e-17	2.32e-09	6.56e-15	0.00411	0.298	0.986
cg14841483	5	131310671	1.68e-08	4.06e-05	0.00024	0.718	1.75e-07	0.0506	0.001	0.0194
cg08324925	5	131409159	7.79e-08	0.075	3.98e-09	0.00818	1.15e-08	0.0282	0.0667	0.703
cg16205897	5	131564050	1.99e-11	0.0264	4.29e-17	1.4e-07	1.01e-16	0.0408	0.169	0.806
cg18765405	5	134644263	2.08e-08	0.0724	9.82e-12	7.72e-05	3.91e-11	0.00687	0.0825	0.923
cg20385395	5	138613030	4.6e-13	0.183	3.6e-20	4.92e-08	9.1e-19	0.00867	0.206	0.96
cg07181209	5	153585979	2.23e-10	0.323	3.12e-16	1.52e-06	1.08e-14	0.00713	0.0969	0.931
cg14968553	5	153600167	6.32e-09	0.76	4.82e-14	2.41e-05	4.03e-12	0.00143	0.0509	0.973
cg06003656	5	166405676	1.1e-10	0.0585	8.7e-12	0.0112	2.78e-11	0.0165	0.0388	0.702
cg11061434	5	167614990	1.05e-11	0.00159	2.14e-09	0.584	1.24e-10	0.0794	0.00751	0.0865
cg08537845	5	167715532	3.08e-08	0.177	4.9e-10	0.00705	4.12e-09	0.0331	0.067	0.669
cg08701543	5	169928875	2.29e-08	0.119	2.17e-10	0.00268	1.24e-09	0.0156	0.0618	0.799
cg08358803	5	170288742	1.46e-07	0.582	5.04e-11	0.000663	1.98e-09	0.00381	0.0757	0.952
cg27306777	5	172261294	1.32e-10	0.585	6.7e-16	1.19e-05	4.71e-14	0.0043	0.133	0.969
cg23012579	5	172359545	3.09e-10	0.527	1.33e-16	8.77e-07	8.78e-15	0.00345	0.105	0.968
cg25368647	5	176736591	4.16e-09	0.0346	1.59e-09	0.0275	2.16e-09	0.0188	0.0436	0.699
cg11105358	5	176758052	5.38e-09	0.169	5.57e-15	4.83e-07	8.1e-14	0.00687	0.172	0.962
cg18925491	5	177523007	1.81e-08	0.00705	1.24e-06	0.815	2.12e-07	0.0618	0.00292	0.0451
cg05206633	5	177913434	2.62e-08	0.0046	9.66e-07	0.277	1.1e-07	0.0238	0.00525	0.18
cg17840719	5	178368253	6.33e-08	0.144	7.89e-13	4.45e-06	7.58e-12	0.0124	0.109	0.897
cg00582971	5	178422128	1.14e-07	0.00206	7.21e-07	0.0196	3.76e-08	0.056	0.0498	0.471
cg02599361	5	178548373	2.06e-08	NA	3.06e-08	NA	8.9e-08	0.0429	0.00798	0.157
cg07332563	6	291687	2.03e-10	0.212	7.25e-12	0.0219	9.53e-11	0.0292	0.0245	0.456
cg03395511	6	291903	2.36e-09	0.344	4.92e-11	0.022	1.01e-09	0.0222	0.0246	0.526
cg15383120	6	291909	4.84e-09	0.326	2.22e-10	0.0442	3.92e-09	0.0242	0.0201	0.454
cg05064044	6	292385	4.07e-10	0.257	9.53e-12	0.0179	1.54e-10	0.0274	0.0262	0.488
cg11235426	6	292522	3.52e-09	0.314	1.16e-10	0.0306	2.04e-09	0.0235	0.0224	0.489
cg01516881	6	292596	2.52e-09	0.356	3.82e-11	0.0166	8.32e-10	0.0204	0.0264	0.564
cg06246357	6	1524494	8.69e-08	0.524	1.81e-12	3.57e-05	7.53e-11	0.00654	0.147	0.957
cg17971129	6	3866461	1.49e-13	0.0393	4.57e-14	0.0313	1.23e-13	0.0396	0.0381	0.49
cg01885948	6	13873924	1.62e-10	0.116	7.04e-12	0.0133	4.76e-11	0.0202	0.0414	0.672
cg10944833	6	17702460	1.69e-08	0.00477	1.18e-06	0.547	1.37e-07	0.051	0.00471	0.0845
cg01867320	6	20024319	6.04e-09	0.00127	2.84e-06	0.918	8.33e-08	0.0986	0.00108	0.0108
cg27226147	6	27447492	1.48e-09	0.952	1.29e-14	4.3e-05	1.7e-12	0.000567	0.107	0.995
cg15088539	6	28911926	3.32e-09	0.272	3e-13	7.3e-05	6.21e-12	0.00601	0.0882	0.936
cg25005112	6	28911938	6.01e-09	0.851	1.77e-14	1.13e-05	1.86e-12	0.0018	0.0959	0.982
cg08542016	6	28912084	4.55e-08	0.712	1e-10	0.00578	4.97e-09	0.00428	0.0369	0.896
cg03720390	6	28912126	4.06e-09	0.605	1.34e-11	0.00725	6e-10	0.00651	0.0331	0.836
cg06760467	6	29496514	8.57e-08	0.0737	7.31e-09	0.0133	2e-08	0.0182	0.038	0.676
cg26272069	6	29591706	4.06e-08	NA	5.52e-08	NA	1.09e-07	0.015	0.00874	0.368
cg09577455	6	29593382	1.47e-09	0.213	5.5e-11	0.0222	6.49e-10	0.0072	0.0127	0.639
cg23606396	6	29717917	2.69e-10	0.00115	1.1e-08	0.0779	4.16e-10	0.0726	0.0347	0.324
cg24064041	6	30165027	1.5e-08	NA	1.15e-08	NA	5.08e-08	0.0152	0.00709	0.318
cg06881695	6	30168773	4.41e-09	0.000108	2.47e-05	0.813	5.52e-08	0.041	0.00212	0.0491
cg16722947	6	30228431	2.18e-09	0.0208	2.6e-14	5.27e-07	3.65e-14	0.0151	0.179	0.922
cg11285284	6	30709012	1.43e-08	0.29	2.89e-10	0.0164	4.37e-09	0.0111	0.013	0.539
cg07939626	6	30853073	1.2e-07	0.611	7.76e-11	0.00133	3.17e-09	0.00382	0.0699	0.948
cg20955507	6	30853258	5.65e-08	0.544	1.13e-12	3.65e-05	5.05e-11	0.00317	0.0986	0.969
cg07187855	6	30854161	3.96e-09	0.794	1.32e-13	0.000114	1.12e-11	0.00211	0.0914	0.977
cg24566261	6	30854164	1.72e-08	0.767	1.5e-14	2.76e-06	1.35e-12	0.00363	0.117	0.97
cg09965419	6	30854186	1.41e-07	0.991	4.31e-12	0.00015	4.69e-10	0.000165	0.0884	0.998
cg17091577	6	30854233	1.74e-08	0.837	2.18e-14	4.57e-06	2.21e-12	0.00278	0.105	0.974
cg16555181	6	30881643	3.29e-09	0.169	1.94e-13	2.7e-05	2.38e-12	0.011	0.141	0.928
cg05103231	6	30881664	1.75e-09	0.129	4.42e-14	8.59e-06	4.3e-13	0.0123	0.16	0.929
cg03465464	6	31141763	2.11e-08	0.0949	2.06e-09	0.0211	8e-09	0.0119	0.0334	0.737
cg20928974	6	32022642	9.1e-08	0.132	2.47e-09	0.00831	1.36e-08	0.023	0.0538	0.7
cg14642392	6	32026740	4.97e-08	0.00102	6.81e-06	0.201	1.5e-07	0.0498	0.0195	0.282
cg04147642	6	32054659	4.18e-08	0.0219	4.93e-08	0.048	3.34e-08	0.0231	0.0405	0.636
cg07088771	6	32057846	1.21e-08	0.652	9.09e-13	0.000183	5.24e-11	0.00433	0.0524	0.924
cg26301953	6	32164503	1.17e-08	1.61e-05	0.000558	0.916	1.56e-07	0.0217	0.0005	0.0225
cg21325723	6	32294577	7.3e-08	NA	3.45e-09	NA	8.56e-08	0.0134	0.0163	0.548
cg02808240	6	32304143	2.88e-08	0.524	3.35e-10	0.0198	1.02e-08	0.00602	0.0224	0.788
cg24640182	6	32305068	7.94e-11	0.212	6.34e-12	0.05	8.42e-11	0.0299	0.0246	0.452
cg14704780	6	32305106	6.98e-09	0.506	7.01e-11	0.017	2.26e-09	0.0145	0.031	0.681
cg20636526	6	32305145	3.77e-09	0.735	9.97e-12	0.00776	5.95e-10	0.00848	0.0302	0.781
cg24898914	6	32810706	2.64e-08	0.168	1.11e-09	0.0175	8.32e-09	0.0142	0.0292	0.672
cg01309328	6	32811253	3.77e-08	NA	2.23e-08	NA	6.99e-08	0.0287	0.0218	0.431
cg09713850	6	32921791	1.42e-08	0.741	1.67e-11	0.00338	9.76e-10	0.00416	0.0422	0.91
cg19053046	6	33048254	2.27e-13	0.493	2.01e-17	0.000183	1.31e-15	0.00789	0.0662	0.893
cg25045942	6	33048291	6.31e-12	0.429	6.27e-15	0.00159	2.69e-13	0.0108	0.0534	0.832
cg13349035	6	33048310	4.49e-12	0.42	2.1e-16	7.47e-05	1.02e-14	0.00528	0.0889	0.944
cg10850215	6	33048469	3.71e-10	0.436	6.36e-15	2.64e-05	2.78e-13	0.00467	0.0935	0.952
cg06437840	6	33048529	4.96e-12	0.345	6.72e-17	1.69e-05	2.68e-15	0.00528	0.0959	0.948
cg26290219	6	33128906	1.85e-08	0.0847	8.6e-10	0.00887	3.13e-09	0.00857	0.0323	0.79
cg14782559	6	33131893	2.94e-08	0.441	4.67e-13	2.24e-05	1.68e-11	0.00506	0.131	0.963
cg13638257	6	33280436	9.96e-09	0.368	3.05e-12	0.000346	7.96e-11	0.0216	0.123	0.85
cg03866862	6	33401542	8.61e-09	0.77	1.9e-11	0.00682	1.17e-09	0.00551	0.0324	0.855
cg17865955	6	33601177	1.6e-08	0.988	1.31e-13	4.25e-05	1.71e-11	0.000341	0.0811	0.996
cg22275276	6	33973531	6.1e-08	0.00623	2.99e-07	0.0502	5.01e-08	0.049	0.0321	0.395
cg01081636	6	33994263	4.49e-11	NA	7.54e-12	NA	5.57e-11	0.0275	0.0255	0.481
cg18735956	6	34113908	3.75e-10	0.0735	4.58e-11	0.0217	1.71e-10	0.0153	0.0224	0.594
cg16392860	6	34114384	2.46e-10	0.105	2.62e-12	0.00289	1.67e-11	0.00951	0.0415	0.814
cg19110758	6	34524597	4.17e-10	0.0406	2.52e-10	0.0545	4.52e-10	0.0305	0.0295	0.492
cg03149958	6	36326677	8.88e-09	0.903	3.47e-13	0.000164	3.49e-11	0.00252	0.104	0.976
cg02850273	6	36611140	5.59e-09	0.131	8.27e-15	5.1e-07	8.87e-14	0.0118	0.137	0.92
cg17244340	6	36973448	8.73e-08	0.000283	9.89e-05	0.42	5.09e-07	0.044	0.00727	0.142
cg20893203	6	41499799	4.73e-09	0.0251	2.74e-08	0.287	2.23e-08	0.036	0.0144	0.286
cg19716238	6	54711378	8.77e-12	0.145	3.17e-14	0.00155	3.6e-13	0.015	0.0645	0.811
cg04690482	6	54711388	1.7e-10	0.467	1.91e-14	0.00019	8.63e-13	0.00674	0.0943	0.933
cg18532076	6	54711417	1.54e-09	0.0585	1.07e-10	0.00927	2.97e-10	0.0173	0.0442	0.718
cg21789545	6	71012391	1.47e-07	0.0186	7.82e-07	0.174	3.67e-07	0.0226	0.00979	0.302
cg11742202	6	74364667	4.34e-09	0.348	1.59e-11	0.0039	3.56e-10	0.0123	0.0376	0.753
cg13599248	6	74364700	1.81e-10	0.245	3.14e-12	0.0128	5.1e-11	0.0224	0.0344	0.606
cg00181439	6	78172691	1.76e-09	0.249	6.33e-17	2.77e-08	1.72e-15	0.00296	0.0908	0.968
cg15403968	6	79862196	7.06e-08	NA	2.32e-09	NA	6.14e-08	0.0148	0.0249	0.628
cg08257003	6	84140564	1.05e-07	0.763	4.43e-11	0.00121	2.55e-09	0.00869	0.0942	0.916
cg06836736	6	84140993	7.02e-11	0.98	2.01e-17	1.66e-06	3.81e-15	0.000243	0.1	0.998
cg24881834	6	84140997	1.69e-10	0.994	1.76e-18	6.36e-08	3.86e-16	0.000114	0.156	0.999
cg03285617	6	86179345	1.72e-08	0.0429	1.9e-08	0.0967	2.76e-08	0.0341	0.0286	0.457
cg06345856	6	112565884	8.57e-08	0.049	4.24e-08	0.0484	6.69e-08	0.0421	0.0406	0.491
cg02578070	6	119669305	2.55e-08	NA	1.32e-07	NA	2.16e-07	0.0448	0.00334	0.0695
cg04408448	6	119674313	3.75e-09	0.0204	5.27e-08	0.555	3.31e-08	0.0676	0.00846	0.111
cg06759309	6	139699305	1.22e-07	0.023	1.79e-06	0.606	9.78e-07	0.0347	0.005	0.126
cg12002139	6	158478872	5.08e-08	NA	5.96e-09	NA	6.42e-08	0.023	0.0194	0.458
cg06096446	6	158744008	1.94e-09	0.785	9.63e-13	0.00166	7.24e-11	0.00558	0.0494	0.899
cg02571055	6	158896790	5.86e-09	0.206	2.03e-13	1.98e-05	3.11e-12	0.0139	0.113	0.891
cg02079963	6	160512064	5.07e-08	0.523	1.06e-09	0.035	2.99e-08	0.0113	0.0304	0.73
cg07927540	6	169049163	1.29e-07	0.457	1.97e-11	0.000213	6.03e-10	0.00494	0.103	0.954
cg10672343	6	169718117	3.33e-09	0.0154	2.24e-08	0.197	1.12e-08	0.0685	0.0242	0.261
cg16591816	6	170190914	1.64e-10	0.0406	4.37e-21	2.83e-12	2.23e-20	0.0117	0.357	0.968
cg16365842	6	170191057	6.23e-09	0.0644	2.68e-15	6.64e-08	1.39e-14	0.0102	0.206	0.953
cg16298927	6	170191076	3.71e-08	0.118	2.41e-15	1.93e-08	2.43e-14	0.00879	0.249	0.966
cg06310131	6	170561650	2.33e-09	0.211	1.22e-11	0.00306	1.55e-10	0.00999	0.0619	0.861
cg25428297	7	1022841	2.3e-09	NA	2.9e-09	NA	5.62e-09	0.0561	0.0281	0.334
cg00431813	7	1051703	1.41e-08	NA	9.4e-10	NA	1.95e-08	0.0229	0.0216	0.486
cg06449934	7	1130697	2.04e-08	0.133	1.63e-09	0.0254	9.26e-09	0.0165	0.0241	0.593
cg06340516	7	1687244	9.07e-09	0.0227	1.1e-07	0.53	7.34e-08	0.0568	0.00431	0.0705
cg00273359	7	3019314	5.44e-08	0.00337	4.37e-06	0.42	3.25e-07	0.0402	0.00612	0.132
cg09395443	7	4746437	2.16e-09	0.926	4.8e-16	1.04e-06	6.96e-14	0.00225	0.0829	0.974
cg19336198	7	4746462	7.89e-10	0.306	1.18e-13	0.000144	2.94e-12	0.0197	0.058	0.747
cg10118545	7	4784090	4.54e-09	0.385	1.53e-10	0.0401	3.37e-09	0.0148	0.0262	0.639
cg18271789	7	4832112	1.11e-09	0.000617	8.47e-08	0.0727	1.53e-09	0.109	0.0357	0.248
cg00913283	7	4832340	4e-08	0.00325	1.85e-06	0.236	1.42e-07	0.08	0.0181	0.184
cg02779037	7	4848683	1.94e-09	0.149	6.62e-11	0.0132	5.19e-10	0.0211	0.0264	0.556
cg05867499	7	4848814	2.44e-12	0.0869	5.93e-15	0.000589	4.1e-14	0.0242	0.045	0.65
cg21932542	7	4850345	4.1e-08	NA	9.79e-09	NA	7.09e-08	0.00669	0.00404	0.377
cg22586569	7	5524963	1.42e-07	0.0315	7.61e-07	0.313	6.13e-07	0.0365	0.00778	0.176
cg09347578	7	6584987	6.82e-08	0.000813	2.24e-05	0.375	3.63e-07	0.0729	0.0109	0.13
cg25778479	7	16686771	3.08e-09	3.57e-05	3.32e-05	0.495	2.47e-08	0.134	0.0043	0.0311
cg01238669	7	21797276	3.98e-08	0.0624	8.89e-09	0.0294	2.01e-08	0.013	0.0346	0.728
cg02919960	7	27192549	8.63e-11	0.308	9.39e-13	0.0108	2.12e-11	0.00771	0.019	0.711
cg11316904	7	28355605	1.41e-07	NA	1.86e-08	NA	1.4e-07	0.0226	0.0377	0.625
cg01139861	7	50343298	1.82e-08	0.44	1.18e-14	9.38e-07	5.06e-13	0.00425	0.188	0.978
cg07103517	7	50348485	7.01e-08	1.59e-06	0.0167	0.396	3.91e-07	0.0465	0.00357	0.0713
cg01495332	7	50798564	6.38e-11	0.571	6.21e-14	0.00218	3.44e-12	0.012	0.0612	0.836
cg03817667	7	54609953	2.16e-08	0.225	2.25e-12	6.42e-05	3.39e-11	0.00954	0.103	0.915
cg03652595	7	72791458	4.82e-11	0.0235	2.57e-10	0.273	2.61e-10	0.0296	0.00651	0.181
cg17046577	7	84815361	2.56e-08	0.0213	6.02e-09	0.00954	4.57e-09	0.0384	0.0504	0.568
cg14825462	7	87564570	1.22e-07	0.0088	1.84e-06	0.219	3.82e-07	0.0587	0.0202	0.256
cg08551078	7	99935133	8.33e-08	0.535	1.12e-09	0.0228	3.22e-08	0.011	0.0431	0.797
cg23723486	7	101361745	7.44e-09	0.000119	2.75e-05	0.585	6.67e-08	0.0305	0.001	0.0318
cg25311470	7	107950866	1.12e-08	0.113	2.38e-12	5.89e-05	1.65e-11	0.00769	0.0432	0.849
cg06987468	7	116963502	7.62e-08	0.516	4.27e-11	0.000929	1.45e-09	0.00687	0.053	0.885
cg16703934	7	128786732	6.86e-09	0.0132	1.11e-07	0.395	4.28e-08	0.0536	0.0134	0.2
cg10428536	7	134870726	2.36e-09	0.000954	9.04e-07	0.564	2.16e-08	0.0548	0.00761	0.122
cg24575234	7	136553884	1.41e-08	0.136	9.67e-10	0.0226	5.81e-09	0.016	0.042	0.725
cg07131166	7	138089188	1.68e-12	0.0566	5.03e-13	0.0438	1.79e-12	0.0373	0.0316	0.459
cg03412967	7	143825736	2.43e-10	0.519	4.83e-19	4.11e-09	3.88e-17	0.014	0.159	0.919
cg09205595	7	150782539	2.63e-10	0.45	3.53e-13	0.00212	1.32e-11	0.00792	0.0458	0.853
cg26949393	7	150827298	3.31e-10	0.00505	1.3e-08	0.36	2.16e-09	0.0221	0.00434	0.164
cg13636543	7	158200291	1.49e-07	0.0146	4.45e-08	0.00761	2.01e-08	0.0223	0.0609	0.732
cg05682581	8	929958	5.56e-11	0.472	7.58e-16	2.43e-05	4.03e-14	0.00392	0.1	0.962
cg09584650	8	2002012	1.17e-13	0.00333	2.67e-13	0.0158	5.07e-14	0.0315	0.0341	0.52
cg13601595	8	10468038	1.34e-07	0.00975	9.49e-07	0.115	2.29e-07	0.00844	0.0108	0.562
cg25231776	8	10480438	5.76e-11	0.257	6.15e-13	0.00854	1.15e-11	0.0118	0.0344	0.745
cg23717764	8	12526205	4.14e-10	0.0124	4.71e-10	0.028	2.39e-10	0.0627	0.0357	0.363
cg26244164	8	12987449	9.94e-08	0.471	5.64e-16	8.82e-09	3.02e-14	0.0151	0.19	0.926
cg13559439	8	12989237	1.71e-08	0.652	3.51e-16	5.18e-08	2.95e-14	0.00554	0.218	0.975
cg25460807	8	21908022	5.67e-09	0.0257	7.14e-08	0.636	5.57e-08	0.048	0.0024	0.0476
cg25875537	8	21909033	4.76e-09	0.842	4.4e-12	0.00338	3.4e-10	0.00457	0.0326	0.877
cg25764534	8	22485721	2.41e-10	0.435	3.34e-12	0.0207	1.06e-10	0.0176	0.0249	0.586
cg17836177	8	22735111	1.95e-10	0.75	9.27e-15	0.000158	8.22e-13	0.0029	0.026	0.9
cg01211283	8	22735276	6.15e-12	0.24	5.38e-15	0.000683	1.16e-13	0.0101	0.0374	0.787
cg09423126	8	22735333	1.53e-09	0.393	4.73e-12	0.00392	1.31e-10	0.00752	0.0267	0.78
cg06971659	8	27941552	5.01e-10	0.0168	4.35e-09	0.293	2.65e-09	0.0198	0.00659	0.25
cg19162158	8	32405427	1.35e-07	NA	1.58e-07	NA	4.96e-07	0.0262	0.011	0.297
cg01976921	8	38342087	9.08e-08	0.0209	9.29e-07	0.383	4.85e-07	0.0226	0.00766	0.253
cg26185500	8	38371413	6.09e-09	NA	1.21e-08	NA	2.41e-08	0.0555	0.0208	0.273
cg25897519	8	41427415	2.18e-08	0.0294	1.81e-07	0.471	1.52e-07	0.015	0.00272	0.154
cg04563438	8	42065244	1.48e-10	0.355	2.06e-12	0.0163	5.29e-11	0.00895	0.0153	0.631
cg12091331	8	42065314	6.81e-09	0.394	6.15e-11	0.011	1.47e-09	0.0122	0.0297	0.708
cg01651915	8	55795551	1.39e-08	0.759	4e-14	8.95e-06	3.36e-12	0.00215	0.0841	0.975
cg03598366	8	61789011	7.96e-10	0.67	8.84e-13	0.00295	5.3e-11	0.01	0.0388	0.795
cg06993761	8	101170141	7.31e-09	NA	3.68e-09	NA	8.94e-09	0.0105	0.00684	0.394
cg21399717	8	102263157	1.14e-11	0.0478	8.12e-12	0.0832	2.1e-11	0.0363	0.0143	0.283
cg08500172	8	127908827	9.94e-09	0.0282	1.75e-10	0.00101	2.19e-10	0.0108	0.0727	0.871
cg26471398	8	141287030	6.46e-08	NA	2.59e-08	NA	1.81e-07	0.0281	0.0084	0.23
cg17635777	8	142446785	7.66e-15	0.0603	3.6e-20	8.62e-07	2.64e-19	0.0132	0.0765	0.853
cg04128945	8	144264834	1.13e-07	0.000156	0.000327	0.569	8.59e-07	0.0267	0.00466	0.148
cg04404240	8	144325376	7e-08	0.00166	4.21e-06	0.147	1.56e-07	0.0255	0.0246	0.49
cg08170427	8	144410815	7.8e-08	0.0525	1.52e-09	0.0021	3.21e-09	0.00465	0.0305	0.868
cg13282195	8	144660772	6.73e-08	0.0934	3.43e-10	0.00107	1.47e-09	0.0239	0.0871	0.785
cg20784950	8	145002522	4.66e-09	0.646	8.6e-12	0.00445	4.32e-10	0.00962	0.0336	0.777
cg24891660	8	145003653	3.7e-10	0.753	1.58e-13	0.00139	1.23e-11	0.00653	0.0385	0.855
cg04757492	8	145003862	9.14e-13	0.239	1.15e-14	0.01	2.4e-13	0.0218	0.0231	0.514
cg08090367	8	145005311	1.53e-10	0.723	8.87e-14	0.0018	6.67e-12	0.00901	0.0463	0.837
cg21535931	8	145029603	5.82e-10	0.149	3.15e-13	0.000221	3.29e-12	0.00856	0.0848	0.908
cg04565464	8	145669602	5.82e-08	NA	7.18e-08	NA	1.25e-07	0.0348	0.0161	0.317
cg13595143	9	472966	2.3e-18	0.53	4.17e-27	5.2e-09	6.16e-25	0.00427	0.152	0.973
cg26535072	9	72288156	9.37e-08	0.996	1.13e-12	6.12e-05	1.35e-10	0.000141	0.0949	0.999
cg14446406	9	93919335	5.01e-08	0.756	5.83e-12	0.00034	3.74e-10	0.00125	0.0582	0.979
cg13538006	9	95897313	6.27e-10	0.19	7.96e-13	0.000682	1.04e-11	0.00622	0.0272	0.814
cg13951450	9	99171316	1.67e-09	NA	4.23e-10	NA	1.61e-09	0.0179	0.0262	0.594
cg03776935	9	99773358	5.15e-08	0.729	1.03e-12	5.57e-05	6.9e-11	0.00179	0.0991	0.982
cg14406134	9	117014922	1.34e-07	0.00773	7.13e-08	0.00684	1.64e-08	0.0356	0.0505	0.587
cg10404717	9	131154962	8.7e-09	NA	1.99e-08	NA	3.96e-08	0.0402	0.0117	0.225
cg21170085	9	137645730	1.2e-07	0.000506	0.000171	0.965	1.48e-06	0.0416	0.000347	0.00828
cg14240223	9	139429185	4.89e-10	0.317	7.5e-13	0.00154	1.77e-11	0.0129	0.0297	0.697
cg14604066	9	139590572	2.62e-15	0.143	1.39e-17	0.00253	2.13e-16	0.0142	0.0189	0.572
cg13718729	9	140056619	2.12e-09	NA	9.2e-10	NA	5.67e-09	0.0243	0.0114	0.32
cg15584954	10	412325	1.94e-11	0.0971	1.8e-12	0.024	1.07e-11	0.0409	0.051	0.555
cg04926193	10	497316	1.78e-12	0.0295	2.32e-12	0.0916	3.83e-12	0.0562	0.014	0.199
cg19765175	10	697840	4.82e-08	0.0352	1.37e-07	0.193	1.4e-07	0.0407	0.018	0.307
cg26533193	10	726822	1.48e-07	0.0735	1.54e-08	0.0159	3.99e-08	0.0108	0.0422	0.796
cg12799314	10	1405193	1.67e-08	0.888	9.86e-13	0.000235	9.07e-11	0.00459	0.0543	0.922
cg22172057	10	1405937	1.56e-08	0.954	7.24e-13	0.000217	7.85e-11	0.00225	0.0524	0.959
cg04271617	10	1416546	2.02e-08	NA	2.43e-08	NA	6.19e-08	0.0546	0.0255	0.318
cg05785989	10	3306812	3.93e-09	NA	8.04e-09	NA	1.47e-08	0.0303	0.00791	0.207
cg02449762	10	5661741	5.22e-13	0.212	2.09e-15	0.00279	4.08e-14	0.0253	0.0642	0.718
cg13316404	10	6191076	5.86e-08	0.00154	1.39e-06	0.0543	5.18e-08	0.0134	0.0219	0.621
cg25906638	10	10914374	4.83e-10	0.262	1.06e-14	1.79e-05	2.47e-13	0.0179	0.157	0.898
cg25119743	10	11059290	8.22e-09	0.0548	2e-09	0.0288	4.36e-09	0.0164	0.0219	0.571
cg08441029	10	11148711	9.35e-09	0.0489	4.2e-09	0.0464	7.72e-09	0.0523	0.0448	0.461
cg09064095	10	11787029	3.91e-09	0.0254	1.21e-10	0.00162	1.39e-10	0.0202	0.0731	0.784
cg07191657	10	14478541	2.46e-09	0.473	4.34e-11	0.0278	1.32e-09	0.0145	0.0297	0.673
cg02947450	10	22766861	1.17e-11	0.276	2.37e-16	1.89e-05	6.9e-15	0.0128	0.0626	0.83
cg07028733	10	29228804	8.94e-08	0.913	3.54e-12	0.00016	3.2e-10	0.00172	0.115	0.985
cg27315314	10	29228903	2.54e-08	0.951	7.71e-15	1.42e-06	1.04e-12	0.000697	0.185	0.996
cg00520933	10	31607160	1.41e-07	0.739	5.64e-11	0.00109	3.06e-09	0.00332	0.0432	0.929
cg26023748	10	54515151	1.28e-07	8.53e-05	0.000329	0.267	4.81e-07	0.0228	0.00682	0.23
cg01449444	10	57659566	1.09e-07	0.0369	1.39e-07	0.09	1.5e-07	0.0518	0.0358	0.409
cg11503710	10	64396659	3.04e-08	0.0814	7.33e-09	0.043	2.23e-08	0.0205	0.0307	0.599
cg14961117	10	71632008	2.81e-10	0.00217	2.8e-10	0.00381	2.47e-11	0.0516	0.0531	0.507
cg01464515	10	72254323	4.95e-09	0.769	3.52e-12	0.00225	2.39e-10	0.00502	0.052	0.912
cg20418394	10	72254335	6.07e-08	0.655	5.2e-10	0.0196	2.06e-08	0.00803	0.0319	0.799
cg24938210	10	73498640	1.1e-07	0.62	5.89e-11	0.00113	2.49e-09	0.00674	0.0864	0.928
cg14916175	10	73529624	9.37e-08	NA	1.28e-08	NA	1.53e-07	0.0184	0.0116	0.388
cg20543544	10	81003657	2.1e-09	0.211	6.5e-11	0.018	7.52e-10	0.0149	0.0398	0.728
cg18525126	10	88617460	1.69e-09	0.422	1.57e-11	0.0128	4.43e-10	0.0103	0.0253	0.71
cg12226009	10	91263650	3.7e-08	0.0876	1.82e-09	0.00958	6.55e-09	0.0117	0.0478	0.804
cg15233961	10	96990543	2.8e-09	0.041	2.34e-14	7.81e-07	6.79e-14	0.0236	0.138	0.854
cg03269218	10	96990700	2.62e-08	0.0493	4.42e-14	1.84e-07	1.52e-13	0.0284	0.166	0.854
cg15454820	10	96990858	5.41e-09	0.061	2.58e-14	6.85e-07	1.14e-13	0.0225	0.144	0.864
cg24503796	10	102107676	7.8e-10	0.154	1.34e-11	0.00707	1.19e-10	0.0103	0.0268	0.723
cg03440556	10	102107757	1.28e-13	0.186	1.53e-15	0.00729	2.61e-14	0.0225	0.0313	0.582
cg10521450	10	105439280	8.85e-11	0.000147	3.11e-07	0.768	1.25e-09	0.0576	0.00277	0.0459
cg23786152	10	105610562	1.37e-09	0.677	1.49e-14	2.99e-05	1.12e-12	0.00174	0.0456	0.963
cg15638709	10	110226387	2.48e-08	0.785	1.76e-13	2.28e-05	1.45e-11	0.0043	0.146	0.971
cg22633280	10	110671907	1.38e-08	0.386	3e-11	0.00257	7.31e-10	0.0121	0.059	0.83
cg04475085	10	115439367	4.72e-09	0.232	5.3e-16	7.7e-08	1.22e-14	0.0117	0.101	0.897
cg08580014	10	118368634	7.76e-08	0.0993	9.27e-10	0.00265	3.98e-09	0.0104	0.077	0.881
cg17453460	10	118369423	1.92e-08	0.0298	1.22e-09	0.00377	1.45e-09	0.0114	0.0536	0.824
cg24120153	10	122610486	4.12e-08	0.717	2.34e-14	1.59e-06	1.86e-12	0.00759	0.122	0.942
cg23791011	10	124219564	3.99e-08	0.0449	8.79e-08	0.198	1.2e-07	0.0246	0.0108	0.305
cg17389077	10	128810904	5.77e-08	0.338	8.25e-10	0.0136	1.4e-08	0.00597	0.0313	0.84
cg13929328	10	129535898	2.5e-08	0.123	3.43e-10	0.00402	1.98e-09	0.00737	0.0445	0.858
cg18064754	10	131367541	2.33e-09	0.000246	5.67e-07	0.0864	3.65e-09	0.0635	0.0149	0.19
cg04876500	10	131367623	4.51e-10	5.04e-05	1.88e-06	0.288	2.36e-09	0.0625	0.00853	0.12
cg20568497	10	133558893	1.15e-10	0.304	6.52e-14	0.000561	1.66e-12	0.0133	0.0862	0.866
cg07400503	10	134110222	4.7e-10	0.00252	1.09e-07	0.993	7.86e-09	0.0879	4.23e-05	0.000481
cg05459190	10	134110326	4.62e-08	0.00874	9.83e-07	0.314	2.12e-07	0.0619	0.0148	0.193
cg04496042	10	134697771	3.5e-08	0.508	1.75e-10	0.00817	5.34e-09	0.00707	0.0408	0.852
cg07810522	10	135238628	2.79e-08	0.00488	7.09e-08	0.0205	1.02e-08	0.0873	0.0489	0.359
cg08495239	10	135273341	2.24e-11	0.0157	1.78e-10	0.265	1.21e-10	0.0782	0.00962	0.11
cg05525601	10	135383423	5.47e-08	0.0101	6.02e-09	0.00194	2.12e-09	0.0788	0.0771	0.495
cg03481077	11	380593	8.4e-08	0.00581	9.52e-09	0.00109	1.87e-09	0.0622	0.0947	0.604
cg01909245	11	1873757	4.21e-10	0.00923	5.14e-09	0.215	1.67e-09	0.0251	0.0115	0.314
cg19280572	11	1873884	4.81e-11	0.00174	4.87e-09	0.308	2.93e-10	0.0431	0.00717	0.143
cg07237979	11	1874017	8.45e-10	0.00281	1.81e-08	0.103	1.63e-09	0.0371	0.0309	0.455
cg23596244	11	2296922	2.05e-09	0.0167	4.4e-09	0.0702	2.65e-09	0.0377	0.0248	0.396
cg18729298	11	2555203	1.32e-07	0.000761	8.44e-05	0.667	1.15e-06	0.0414	0.00468	0.102
cg13145504	11	2594840	1.48e-07	0.0293	1.06e-06	0.384	7.72e-07	0.0328	0.0118	0.265
cg01917852	11	2772759	1.65e-09	0.000638	8.78e-08	0.0523	1.63e-09	0.0287	0.0297	0.509
cg24497361	11	3858493	3.51e-08	0.013	7.48e-07	0.485	2.45e-07	0.0357	0.00807	0.184
cg00423453	11	5372944	1.71e-08	NA	5.37e-09	NA	1.55e-08	0.0112	0.0201	0.643
cg01902758	11	8816428	1.11e-09	0.00245	7.14e-08	0.265	5.16e-09	0.0431	0.00719	0.143
cg09412882	11	12271701	6.64e-09	0.135	5.23e-10	0.0262	3.24e-09	0.0178	0.041	0.697
cg26320696	11	12399109	3.4e-08	0.0563	4.39e-10	0.00154	1.08e-09	0.0125	0.0655	0.84
cg20019985	11	32008961	5.35e-09	0.342	1.88e-11	0.00363	4.06e-10	0.0182	0.0655	0.782
cg13301003	11	32449254	8.68e-08	0.806	2.6e-14	9.88e-07	2.45e-12	0.0031	0.104	0.971
cg09147985	11	40314618	1.16e-07	0.355	2.81e-10	0.00242	5.4e-09	0.00392	0.0349	0.899
cg03470671	11	45115584	6.32e-08	0.000194	9.18e-05	0.366	3.29e-07	0.0759	0.00697	0.0841
cg04378288	11	45718207	2.74e-11	0.00996	1.03e-10	0.0767	4.53e-11	0.0468	0.0336	0.418
cg13326175	11	45718234	1.01e-10	0.0342	6.46e-11	0.0491	1.05e-10	0.0203	0.0253	0.555
cg05136848	11	45718281	2.49e-11	0.28	3.25e-13	0.0118	6.93e-12	0.0217	0.0473	0.685
cg23542274	11	45718455	4.08e-09	NA	2.65e-09	NA	8.55e-09	0.0239	0.0153	0.39
cg26004221	11	45718464	5.35e-08	0.0443	1.26e-07	0.206	1.65e-07	0.0244	0.0096	0.282
cg20774552	11	46415316	1.01e-09	0.106	2.47e-12	0.000663	1.6e-11	0.0134	0.0835	0.862
cg26786045	11	61672207	1.27e-08	0.855	9.67e-17	2.99e-08	1.29e-14	0.00181	0.226	0.992
cg12255774	11	61689144	9.39e-10	0.00274	4.18e-09	0.0211	4.03e-10	0.0522	0.0477	0.477
cg23584647	11	61717191	7.37e-09	0.358	1.35e-10	0.0197	2.74e-09	0.0174	0.041	0.702
cg16146033	11	62767323	2.84e-08	0.00318	6.4e-07	0.114	5.18e-08	0.0312	0.0181	0.368
cg06917325	11	62783123	1.24e-07	0.0133	2.92e-06	0.532	8.84e-07	0.0535	0.00805	0.131
cg04850017	11	63683019	1.97e-10	0.819	5.6e-17	1.12e-06	7.15e-15	0.00191	0.116	0.984
cg12527260	11	63683744	9.76e-09	0.767	1.01e-14	3.31e-06	9.22e-13	0.00156	0.118	0.987
cg07029024	11	65249342	1.7e-08	NA	3.03e-08	NA	9.26e-08	0.0302	0.00673	0.182
cg04006266	11	66300458	1.54e-11	0.415	4.24e-16	4.25e-05	1.97e-14	0.00322	0.0498	0.939
cg06817264	11	66335649	1.73e-08	0.105	2.61e-10	0.00371	1.29e-09	0.0129	0.0471	0.784
cg24851651	11	66362959	1.25e-10	0.0757	4.65e-18	7.65e-09	3.68e-17	0.0125	0.114	0.901
cg02506324	11	66460785	2.98e-10	0.00253	2.88e-08	0.423	2.28e-09	0.0168	0.00168	0.0914
cg24974729	11	67764320	2.1e-08	0.902	1.23e-15	2.49e-07	1.63e-13	0.00174	0.0911	0.981
cg12289926	11	68153810	8.08e-09	0.899	3.11e-14	1.62e-05	3.5e-12	0.00109	0.134	0.992
cg15302350	11	68180760	6.19e-09	0.118	6.74e-12	0.00032	4.66e-11	0.0277	0.086	0.756
cg22986999	11	68781976	9e-08	NA	7.07e-08	NA	3.59e-07	0.0272	0.00802	0.227
cg05771342	11	68782202	6.18e-08	NA	2.39e-08	NA	1.37e-07	0.0217	0.0118	0.353
cg24006547	11	71259341	9.19e-10	0.631	1.86e-13	0.000496	1.11e-11	0.00496	0.073	0.936
cg02845204	11	71259439	3.29e-08	0.0397	1.89e-07	0.45	2.15e-07	0.0173	0.00384	0.182
cg09784886	11	71293996	3.46e-08	0.00119	2.27e-06	0.115	6.34e-08	0.0252	0.012	0.323
cg01548965	11	73088618	2.99e-08	NA	3.48e-09	NA	4.01e-08	0.0153	0.0133	0.464
cg17700453	11	74657466	3.78e-13	0.0939	1.79e-16	0.000131	1.56e-15	0.00937	0.0713	0.884
cg14140874	11	75277124	9.46e-08	0.00216	5.14e-06	0.175	2.43e-07	0.0141	0.0121	0.462
cg20232503	11	77125157	5.17e-08	0.0343	2.43e-12	3.31e-06	4.7e-12	0.0227	0.078	0.775
cg19901956	11	77921274	4.13e-08	0.383	1.63e-10	0.00446	3.54e-09	0.0094	0.0486	0.838
cg19490678	11	79651476	1.16e-09	0.405	3.15e-12	0.00362	9.24e-11	0.0173	0.0722	0.807
cg17043191	11	79968672	9.32e-08	0.522	1.43e-10	0.00255	4.58e-09	0.00675	0.0746	0.917
cg01219426	11	95856658	8.81e-10	0.0158	1.54e-09	0.0548	9.33e-10	0.0128	0.0164	0.562
cg05925497	11	100734094	3.67e-09	0.149	1.05e-11	0.00111	9.17e-11	0.00849	0.0402	0.825
cg27471124	11	109292789	2.68e-08	0.529	4.42e-11	0.00289	1.55e-09	0.00696	0.0511	0.88
cg12445422	11	113920436	5.03e-08	0.0317	4.52e-08	0.0548	4.51e-08	0.00626	0.0112	0.642
cg01697865	11	117856007	9.75e-08	0.0022	1.64e-05	0.55	7.24e-07	0.0375	0.00615	0.141
cg05468843	11	117857990	1.22e-07	0.00201	3.5e-06	0.0853	1.59e-07	0.059	0.0204	0.257
cg14971286	11	119598257	2e-08	0.192	1.75e-10	0.00433	1.71e-09	0.0153	0.046	0.75
cg19038246	11	123345778	7.63e-09	0.195	5.7e-10	0.038	5.26e-09	0.0121	0.0169	0.584
cg26069044	11	124613956	9.43e-09	0.949	8.41e-15	4.24e-06	1.13e-12	0.00245	0.0942	0.975
cg22372285	11	125951005	1.06e-07	0.235	1.52e-09	0.00862	1.63e-08	0.00743	0.0476	0.865
cg19747968	11	131940559	1.21e-08	0.0936	9.51e-12	0.000174	5.01e-11	0.0114	0.112	0.908
cg09111831	12	261982	3.06e-08	NA	4.81e-09	NA	2.66e-08	0.0235	0.0355	0.602
cg07807026	12	2041581	4.81e-08	0.0326	7.66e-08	0.1	7.61e-08	0.012	0.0135	0.531
cg14753631	12	3260174	8.41e-09	0.00944	3.42e-07	0.679	8.62e-08	0.0691	0.00559	0.0748
cg19859729	12	3281556	7.99e-11	0.0361	1.54e-10	0.157	2.52e-10	0.0606	0.0252	0.293
cg23702046	12	3371110	9.35e-08	0.00175	2.9e-06	0.08	1.16e-07	0.0164	0.0133	0.448
cg00133624	12	3756130	1e-09	0.132	1.14e-10	0.0386	7.58e-10	0.0135	0.0194	0.589
cg02914652	12	4417142	1.06e-07	0.548	1.5e-09	0.0247	4.37e-08	0.0136	0.0224	0.623
cg01661897	12	4671207	8.23e-12	0.897	1.39e-18	8.37e-07	2.41e-16	0.000768	0.113	0.993
cg03055065	12	4671310	1.28e-09	0.937	1.4e-14	5.24e-05	1.78e-12	0.000885	0.0722	0.988
cg11146114	12	4671731	3.25e-08	0.896	7.24e-13	8.91e-05	6.9e-11	0.00194	0.104	0.982
cg25771683	12	5538415	2.37e-08	0.991	3.91e-13	8.56e-05	4.88e-11	0.000192	0.0964	0.998
cg27423216	12	5543269	2.2e-11	0.509	3.07e-15	0.000276	1.68e-13	0.00646	0.0475	0.88
cg16874583	12	7781004	3.75e-09	0.121	4.54e-17	3.97e-09	5.56e-16	0.0155	0.259	0.944
cg10578777	12	7781093	1.61e-10	0.0957	1.87e-16	3.02e-07	1.66e-15	0.00971	0.208	0.955
cg14906510	12	7781169	7.6e-10	0.106	4.83e-17	1.84e-08	5.08e-16	0.0111	0.248	0.957
cg25828445	12	7781288	8.51e-10	0.124	1.06e-16	4.28e-08	1.29e-15	0.00977	0.237	0.96
cg09651654	12	7781431	8.38e-09	0.0357	5.25e-17	5.1e-10	1.69e-16	0.0298	0.277	0.903
cg12810837	12	9822287	9.39e-08	0.00014	0.000476	0.888	1.09e-06	0.019	0.000189	0.00985
cg06147361	12	24689930	2.17e-08	0.133	2.73e-11	0.00041	1.99e-10	0.0128	0.0931	0.879
cg17405840	12	24717001	5.81e-08	0.227	5.99e-11	0.000613	7.55e-10	0.0239	0.0901	0.79
cg21172322	12	25055108	1.89e-08	0.144	4.42e-10	0.00826	2.98e-09	0.0329	0.0611	0.65
cg21544415	12	26288686	7.09e-10	0.000509	2.76e-07	0.304	3.83e-09	0.0302	0.0109	0.264
cg10518543	12	38710700	1.15e-08	0.0999	1.85e-09	0.0372	7.64e-09	0.0396	0.0507	0.562
cg14243778	12	41086879	2.15e-08	NA	1.32e-08	NA	3.54e-08	0.0244	0.0238	0.493
cg18464274	12	42537617	9.43e-08	NA	7.95e-08	NA	3.12e-07	0.014	0.00813	0.368
cg05154234	12	48204680	1.98e-09	NA	4.68e-10	NA	2.79e-09	0.0183	0.0175	0.49
cg01726767	12	48965123	1.19e-07	0.00992	3.87e-07	0.0543	1.02e-07	0.0383	0.0334	0.466
cg11051139	12	52580428	6.14e-10	0.0531	1.19e-13	2.46e-05	4.23e-13	0.00986	0.0968	0.908
cg10901383	12	57406900	7.93e-10	0.364	1.3e-11	0.019	3.1e-10	0.0127	0.0309	0.708
cg02732509	12	58241200	2.85e-11	0.495	9.11e-21	6.55e-10	7.93e-19	0.0113	0.307	0.964
cg23105471	12	58241215	2.94e-10	0.538	4.04e-19	2.98e-09	3.43e-17	0.0111	0.299	0.964
cg25961136	12	58246871	1.15e-07	0.0668	2.62e-08	0.0313	5.92e-08	0.00944	0.0225	0.704
cg11125883	12	68729045	1.09e-07	0.000346	0.000199	0.826	1.18e-06	0.0562	0.00109	0.0191
cg19312404	12	104213449	8.79e-08	NA	8.89e-09	NA	1.21e-07	0.0114	0.0158	0.579
cg23816140	12	109035219	8.37e-08	NA	8.8e-08	NA	1.97e-07	0.0154	0.0112	0.42
cg16797699	12	109569084	1.81e-10	5.59e-08	4.58e-05	0.0155	6.13e-11	0.0685	0.041	0.375
cg08866695	12	109596187	7.08e-08	0.144	1.7e-09	0.00813	1.05e-08	0.00542	0.0307	0.85
cg24727480	12	109901083	7.17e-08	0.0941	4.66e-11	0.000138	2.26e-10	0.00852	0.0802	0.904
cg12870014	12	110450643	1.18e-07	0.61	2.02e-11	0.000356	8.93e-10	0.0034	0.0499	0.936
cg00924143	12	114881676	1.51e-07	0.0065	9.32e-07	0.0645	1.5e-07	0.0694	0.0272	0.282
cg05934015	12	129280265	6.43e-08	0.01	1.16e-06	0.307	2.84e-07	0.0565	0.0123	0.179
cg24102222	12	129280449	1.81e-08	0.0551	6.35e-09	0.0408	1.29e-08	0.0171	0.0369	0.683
cg25713370	12	129326769	2.54e-08	NA	1.49e-08	NA	8.65e-08	0.0382	0.00983	0.205
cg05863637	12	130529650	1.02e-09	0.0208	5.01e-10	0.0209	4.31e-10	0.0413	0.0299	0.42
cg23745444	12	130624293	6.73e-15	0.125	7e-17	0.00418	8.69e-16	0.0342	0.0611	0.641
cg23060047	12	130819504	6.86e-08	0.263	4.59e-09	0.0462	5.17e-08	0.0138	0.0181	0.566
cg09595912	12	130819634	6.23e-11	0.045	5.48e-12	0.00938	1.35e-11	0.0218	0.0515	0.702
cg15858166	12	130953551	1.01e-09	0.431	2.98e-12	0.00424	9.46e-11	0.00983	0.0305	0.756
cg26922917	12	131622584	7.19e-08	NA	1.35e-08	NA	1.54e-07	0.0275	0.0222	0.446
cg09180566	13	24736095	5.31e-09	0.864	2.15e-14	1.6e-05	2.3e-12	0.00101	0.0879	0.989
cg03947632	13	28404089	1.58e-08	0.669	3.84e-12	0.000604	2.12e-10	0.00662	0.0919	0.933
cg15696906	13	38444134	4.02e-09	0.0822	4.53e-11	0.00218	1.9e-10	0.0235	0.066	0.737
cg25253705	13	78314465	1.36e-07	NA	1.31e-08	NA	1.16e-07	0.0114	0.00917	0.445
cg01185345	13	99218287	5.39e-08	0.0314	2.72e-07	0.3	2.36e-07	0.0269	0.0082	0.234
cg17176619	13	99218657	2.38e-08	0.244	1.34e-09	0.0366	1.51e-08	0.0242	0.0438	0.644
cg02771673	13	101137103	7.34e-09	NA	7.45e-10	NA	1.05e-08	0.022	0.0177	0.445
cg17479245	13	101328588	1.4e-08	NA	1.37e-08	NA	3.59e-08	0.0221	0.00718	0.245
cg26918935	13	108920801	8.43e-08	0.544	3.77e-11	0.000794	1.38e-09	0.00416	0.0662	0.941
cg16995606	13	108920808	5.93e-09	0.473	5.54e-14	1.51e-05	2.42e-12	0.00267	0.0795	0.967
cg09646392	13	108921052	8.91e-10	0.473	3.05e-15	5.82e-06	1.53e-13	0.00203	0.0688	0.971
cg03357721	13	111956695	2.06e-11	0.0624	3.1e-13	0.00239	1.25e-12	0.0283	0.0474	0.627
cg26682407	13	113660246	3.97e-10	0.00167	1.73e-09	0.0124	1.06e-10	0.0413	0.0544	0.568
cg12437013	13	114161939	5.75e-08	0.745	7.58e-12	0.000375	4.69e-10	0.00162	0.0435	0.964
cg07276358	13	114263342	4.87e-08	NA	2.93e-08	NA	1.92e-07	0.0171	0.00555	0.245
cg23281529	13	114823829	3.87e-08	0.00196	5.55e-06	0.425	2.37e-07	0.0101	0.00246	0.196
cg24009030	13	114912327	7.68e-08	0.0014	9.63e-06	0.255	2.84e-07	0.0404	0.0121	0.23
cg21876626	14	22005045	4.77e-08	0.0225	5.56e-11	5.09e-05	5.87e-11	0.0114	0.0981	0.896
cg23167606	14	22265369	2.75e-08	0.765	3.71e-12	0.000408	2.49e-10	0.00372	0.09	0.96
cg03035162	14	22993190	9.04e-08	0.0209	9.75e-07	0.405	5.08e-07	0.00963	0.00327	0.254
cg01878807	14	24422368	6.11e-13	0.0454	3.61e-19	7.45e-08	1.8e-18	0.0323	0.115	0.781
cg07535928	14	37641436	9.58e-08	0.638	1.47e-11	0.000341	7.04e-10	0.00295	0.0711	0.96
cg01270593	14	51339072	3.05e-09	0.0568	5.78e-13	2.49e-05	2.05e-12	0.0088	0.0813	0.902
cg16789764	14	89066213	8.27e-08	0.00906	1.74e-07	0.0321	4.41e-08	0.0295	0.0268	0.476
cg18657988	14	89804447	4.25e-08	0.0031	9.6e-17	1.26e-11	2.32e-17	0.03	0.116	0.795
cg01956154	14	94423399	9.45e-08	0.0154	5.45e-07	0.155	2.18e-07	0.0295	0.0205	0.409
cg26088680	14	95359766	5.61e-08	0.466	3.3e-13	8.8e-06	1.29e-11	0.00532	0.0721	0.931
cg00867901	14	99787006	6.03e-08	NA	1.21e-07	NA	1.9e-07	0.0504	0.0216	0.3
cg04388666	14	100072073	2.35e-10	0.00898	3.89e-17	3.18e-09	2.94e-17	0.0187	0.243	0.928
cg14121301	14	101307418	9.26e-09	0.00341	2.66e-08	0.0163	2.86e-09	0.0724	0.0461	0.389
cg18825703	14	103675748	1.17e-07	0.432	4.71e-11	0.000522	1.28e-09	0.014	0.112	0.889
cg10938556	14	105126275	1.73e-10	0.121	5.42e-12	0.0101	3.89e-11	0.0148	0.0448	0.752
cg19611441	14	105126372	9.79e-15	0.163	2.62e-17	0.00146	4.55e-16	0.019	0.0526	0.735
cg13667739	14	105944604	3.56e-10	0.21	1.13e-11	0.0191	1.44e-10	0.0191	0.0255	0.571
cg06285241	14	105944655	9.41e-10	0.262	1.92e-12	0.00159	3.44e-11	0.00822	0.0439	0.842
cg06618474	14	105952171	3.36e-11	0.366	1.45e-16	5.63e-06	6e-15	0.00793	0.0543	0.873
cg07065217	14	105953092	1.48e-07	NA	3.01e-08	NA	1.64e-07	0.0167	0.0118	0.414
cg04720065	14	106854987	6.96e-08	0.0192	1.07e-06	0.53	5.09e-07	0.0427	0.00396	0.0848
cg26134913	15	26328049	1.36e-08	0.331	3.76e-11	0.00268	7.52e-10	0.00591	0.0362	0.86
cg18490614	15	27213362	4.73e-09	0.392	3.54e-13	9.41e-05	1.12e-11	0.00283	0.0717	0.962
cg25605243	15	28212967	2.63e-08	0.00552	4.66e-10	0.000169	1.03e-10	0.017	0.102	0.857
cg24447866	15	29034942	3.6e-08	0.887	4.41e-13	4.8e-05	4.23e-11	0.00131	0.0984	0.987
cg09214243	15	29968124	1.4e-07	0.00402	3.56e-07	0.016	3.8e-08	0.0223	0.0482	0.684
cg08736544	15	30483647	3.53e-09	0.567	3.56e-15	2.13e-06	2.23e-13	0.00355	0.111	0.969
cg10760299	15	45669010	2.1e-10	0.00668	7.3e-21	5.12e-13	5.4e-21	0.0316	0.303	0.905
cg05280133	15	45670068	2.18e-10	0.196	1.25e-12	0.00323	1.65e-11	0.0264	0.0736	0.736
cg14910265	15	45670406	8.21e-09	0.944	8.54e-16	4.96e-07	1.26e-13	0.000701	0.141	0.995
cg14582100	15	45693742	6.69e-13	0.204	1.96e-24	2.2e-12	7.62e-23	0.00954	0.328	0.972
cg06364757	15	55881246	7.21e-08	0.0176	7.43e-09	0.0033	4.56e-09	0.0498	0.072	0.591
cg27554954	15	60691595	2.44e-10	0.0166	1.72e-13	2.52e-05	1.76e-13	0.0356	0.165	0.823
cg09837656	15	65149245	3.8e-08	0.0315	5.68e-09	0.00921	6.48e-09	0.00695	0.0262	0.79
cg00910882	15	65648312	5.15e-08	0.00952	5.61e-08	0.0179	1.62e-08	0.0451	0.0472	0.511
cg24579218	15	68104479	4.4e-12	0.225	2.51e-17	4.28e-06	6.32e-16	0.0179	0.178	0.909
cg09917562	15	68114909	1.83e-09	0.973	1.44e-14	4.11e-05	2.01e-12	0.000955	0.12	0.992
cg21402364	15	74257642	3.69e-08	0.0308	3.2e-07	0.512	2.7e-07	0.0389	0.00369	0.0867
cg22563815	15	78856949	7.16e-11	0.192	2.57e-12	0.02	3.19e-11	0.0194	0.0211	0.522
cg21052814	15	79328213	1.34e-12	0.0711	1.43e-27	2.47e-16	2.06e-26	0.0447	0.336	0.883
cg05624577	15	81411055	3.77e-11	0.302	4.74e-16	1.29e-05	1.49e-14	0.00661	0.109	0.943
cg08662227	15	81411066	8.08e-09	0.267	8.13e-14	7.86e-06	1.75e-12	0.00599	0.133	0.957
cg25029264	15	81426347	5.5e-10	0.201	2.37e-12	0.00246	3.12e-11	0.0194	0.0718	0.787
cg14380111	15	81426360	1.09e-10	0.119	2.71e-13	0.0008	2.21e-12	0.018	0.0833	0.822
cg26546864	15	81426434	4.59e-08	0.333	1.59e-12	3.36e-05	3.82e-11	0.00513	0.107	0.954
cg18054026	15	81426820	3.02e-08	0.328	2.96e-13	9.5e-06	7.61e-12	0.00677	0.157	0.959
cg26657240	15	81475061	1.16e-07	0.704	7.75e-14	1.76e-06	5.65e-12	0.00252	0.171	0.985
cg01156844	15	85520317	6.62e-08	0.0998	1.4e-08	0.0468	5.07e-08	0.0297	0.0467	0.611
cg24954977	15	85544382	7.97e-08	0.374	1.13e-10	0.00154	2.45e-09	0.00709	0.0715	0.91
cg05775517	15	93158989	2.91e-08	0.888	3.88e-14	5.34e-06	4.23e-12	0.00219	0.129	0.983
cg01021488	15	99395581	6.09e-09	0.00534	6.03e-07	0.899	8.24e-08	0.0766	0.000667	0.00863
cg05884870	15	100654807	4.13e-08	0.00048	6.09e-05	0.972	5.45e-07	0.0599	0.000328	0.00544
cg21700663	15	101093900	1.41e-07	0.698	1.4e-14	2.59e-07	1.1e-12	0.00599	0.172	0.966
cg03000848	16	396164	1.65e-08	0.157	4.18e-11	0.00101	3.57e-10	0.0143	0.0697	0.83
cg27144592	16	783916	5.75e-09	0.349	4.01e-20	8.31e-12	2.15e-18	0.0164	0.286	0.946
cg01023703	16	1393766	1.5e-08	0.947	4.89e-13	0.000149	5.32e-11	0.000502	0.051	0.99
cg06161600	16	1393797	1.6e-08	0.676	7.41e-12	0.00116	3.99e-10	0.00432	0.0462	0.915
cg27583220	16	3064377	9.86e-09	0.000922	6.71e-07	0.0943	1.58e-08	0.0598	0.0263	0.305
cg27094376	16	3639688	1.21e-07	0.178	4.58e-14	1.73e-07	6.41e-13	0.0115	0.112	0.907
cg07628416	16	4033297	6.52e-09	0.089	3.6e-12	0.000118	1.89e-11	0.0495	0.0978	0.664
cg00470955	16	7354432	1.41e-08	0.262	3.05e-12	0.00016	5.36e-11	0.0138	0.116	0.894
cg05453016	16	15073109	1.24e-07	0.284	1.96e-14	1.26e-07	4.85e-13	0.0151	0.162	0.915
cg00964321	16	15083956	2e-12	0.652	4.47e-18	6.68e-06	4.49e-16	0.00303	0.113	0.974
cg07423334	16	15084066	6e-12	0.52	4.7e-15	0.00162	2.6e-13	0.0131	0.0606	0.822
cg00960790	16	15247312	4.18e-10	0.486	5.02e-14	0.000211	2.28e-12	0.00894	0.0931	0.912
cg08181850	16	17200244	1.66e-10	NA	2.84e-11	NA	2.29e-10	0.0375	0.028	0.427
cg26903216	16	17228439	3.06e-08	0.354	1.23e-11	0.000422	2.85e-10	0.0135	0.0809	0.857
cg27565277	16	17228474	1.05e-07	0.126	1.34e-08	0.0364	6.24e-08	0.0186	0.03	0.617
cg16484020	16	23217411	1.13e-09	NA	3.11e-10	NA	1.34e-09	0.0218	0.0193	0.47
cg00201760	16	28518385	5.9e-08	0.0379	8.76e-09	0.0111	1.18e-08	0.00757	0.0185	0.709
cg08027123	16	29296186	1.46e-09	0.00123	1.46e-07	0.196	5.05e-09	0.034	0.00848	0.2
cg16591159	16	31487813	8.8e-08	0.353	2.13e-11	0.000245	4.75e-10	0.00556	0.109	0.951
cg25395329	16	31487852	2.76e-08	0.121	2.93e-10	0.00304	1.67e-09	0.0127	0.076	0.857
cg13473336	16	31494571	1.37e-07	0.0112	6.53e-06	0.89	1.55e-06	0.0373	0.00103	0.0269
cg06888094	16	31498506	8.65e-08	0.89	9.28e-12	0.000408	7.56e-10	0.000405	0.0289	0.986
cg16446484	16	31581309	1.32e-08	0.555	1.38e-13	2.04e-05	7.06e-12	0.00547	0.141	0.963
cg05713954	16	49518536	1.23e-07	0.652	4.24e-10	0.00774	1.69e-08	0.0106	0.0308	0.744
cg03466717	16	49564370	2.32e-13	0.108	1.94e-17	2.75e-05	2.15e-16	0.0131	0.0553	0.808
cg04170948	16	56979519	4.13e-08	0.622	4.66e-11	0.00244	2.01e-09	0.00271	0.0375	0.933
cg09100343	16	57147202	1.04e-07	0.00216	3.99e-06	0.124	1.93e-07	0.0203	0.0224	0.524
cg09018739	16	57180107	5.46e-09	1.48e-05	5.55e-05	0.185	1.69e-08	0.0622	0.0137	0.18
cg01496136	16	57375219	3.52e-09	0.000352	1.15e-06	0.167	1.01e-08	0.026	0.0148	0.363
cg01718742	16	62070184	2.38e-08	0.116	6.18e-11	0.000721	3.71e-10	0.014	0.0851	0.859
cg09322513	16	65555681	1.23e-07	0.0796	1.72e-08	0.0235	4.8e-08	0.015	0.0354	0.702
cg04215511	16	76310816	2.11e-08	0.183	8.12e-11	0.00181	7.92e-10	0.0107	0.0864	0.89
cg05438719	16	81476518	3.8e-08	0.0112	2.5e-08	0.013	8.99e-09	0.0231	0.0411	0.64
cg08550517	16	85414644	2.48e-12	0.279	1.35e-17	5.34e-06	4.47e-16	0.00411	0.0515	0.926
cg06490845	16	88858315	1.21e-08	0.00467	1.49e-07	0.0963	1.97e-08	0.0694	0.024	0.257
cg07402062	16	89894098	2.7e-09	0.353	1.43e-12	0.000589	3.72e-11	0.0192	0.114	0.856
cg21285383	16	89894308	2.49e-09	0.379	9.49e-13	0.000463	2.73e-11	0.0184	0.1	0.845
cg08854185	16	90077956	7.4e-08	0.0554	6.2e-12	9.93e-06	1.9e-11	0.0192	0.0718	0.789
cg11070818	17	400410	1.96e-08	0.148	2.02e-09	0.0369	1.27e-08	0.0072	0.014	0.661
cg16835101	17	406380	1.36e-07	0.719	2.48e-13	4.9e-06	1.76e-11	0.00627	0.102	0.942
cg00430613	17	406426	1.16e-07	0.694	3.78e-13	8.35e-06	2.49e-11	0.00569	0.0975	0.945
cg05280794	17	1040653	4.39e-08	0.821	1.98e-12	0.000152	1.53e-10	0.00446	0.0598	0.931
cg02352716	17	1104805	7.93e-11	0.047	1.5e-10	0.207	3.25e-10	0.0244	0.00919	0.274
cg26247880	17	1131424	7.55e-10	0.000427	1.13e-06	0.957	1.2e-08	0.0786	0.000466	0.0059
cg19504184	17	1170806	1.23e-08	NA	8.22e-09	NA	1.71e-08	0.0173	0.0146	0.457
cg03944143	17	2595123	5.13e-08	0.716	5.46e-11	0.00282	2.83e-09	0.00537	0.0643	0.923
cg07007165	17	3872418	4.55e-08	0.0451	1.55e-09	0.00314	2.8e-09	0.0214	0.0752	0.779
cg12393272	17	4483823	8.69e-08	0.00112	7.76e-06	0.143	1.86e-07	0.0573	0.0215	0.272
cg21216471	17	4644276	1.03e-07	0.0132	4.89e-07	0.109	1.69e-07	0.0396	0.0297	0.429
cg05174446	17	6943341	5.06e-09	0.158	1.93e-10	0.0154	1.51e-09	0.0103	0.0335	0.765
cg18736141	17	6945510	2.39e-09	0.681	2.37e-15	2.75e-06	1.95e-13	0.00368	0.124	0.971
cg03892045	17	6947288	2.09e-08	0.609	5.18e-15	5.56e-07	3.51e-13	0.00252	0.173	0.986
cg13181928	17	6947323	5.1e-12	0.495	2.48e-18	9.88e-07	1.77e-16	0.00346	0.147	0.977
cg07011163	17	6947325	1.8e-09	0.771	1.24e-15	2.33e-06	1.26e-13	0.0022	0.155	0.986
cg13377102	17	7832764	1.36e-07	0.0187	1.36e-07	0.0331	7.32e-08	0.0148	0.0162	0.523
cg13407335	17	7832852	4.15e-09	0.0023	1.76e-08	0.0161	1.3e-09	0.0166	0.02	0.546
cg01323777	17	7832943	4.21e-08	0.00878	1.09e-07	0.0391	2.78e-08	0.0145	0.0177	0.549
cg19786602	17	7966326	1.44e-09	0.0193	1.9e-13	5.39e-06	2.26e-13	0.0212	0.0874	0.805
cg20250341	17	8124867	2.88e-08	0.985	1.76e-13	3.09e-05	2.24e-11	0.000817	0.0968	0.992
cg17958984	17	8653113	3.59e-10	0.048	7.54e-10	0.228	1.52e-09	0.0353	0.0134	0.276
cg13330559	17	11144043	2.44e-08	0.297	2.97e-10	0.0101	4.61e-09	0.0154	0.0588	0.792
cg17807479	17	11145042	1.51e-07	0.0221	1.77e-08	0.0047	1.3e-08	0.0576	0.0649	0.53
cg08701429	17	15394553	1.05e-07	0.543	5.01e-10	0.00831	1.55e-08	0.00694	0.0528	0.884
cg16861845	17	15652329	3.38e-08	NA	2.96e-08	NA	7.64e-08	0.0194	0.0182	0.485
cg20748397	17	18062972	2.36e-08	0.00531	5.6e-09	0.00214	1.03e-09	0.0566	0.0757	0.572
cg03972823	17	18922237	3.96e-08	0.000965	1.75e-06	0.0621	4.04e-08	0.105	0.0284	0.212
cg19169154	17	19287978	1.43e-07	0.658	1.41e-12	2.31e-05	8.04e-11	0.00278	0.148	0.982
cg01530032	17	19435805	1.58e-08	0.0111	4.5e-07	0.563	1.32e-07	0.0384	0.00418	0.0983
cg08194009	17	25707428	3.15e-08	0.122	4.96e-09	0.0448	2.39e-08	0.0205	0.0244	0.543
cg18033416	17	30592033	2.12e-08	0.206	1.32e-09	0.0331	1.23e-08	0.0126	0.0186	0.596
cg16824477	17	40192449	5.06e-08	0.247	2.22e-11	0.000291	3.26e-10	0.0226	0.0674	0.749
cg20359565	17	41043969	1.15e-17	0.000713	2.47e-16	0.0327	1.27e-17	0.0232	0.0133	0.365
cg13559306	17	41534491	7e-09	0.00148	9.56e-07	0.315	3.53e-08	0.0377	0.0112	0.229
cg14578363	17	42785078	1.23e-11	0.0214	1.28e-13	0.000509	1.72e-13	0.0141	0.0755	0.843
cg03745114	17	46017593	2.58e-08	0.00434	1.86e-06	0.506	1.9e-07	0.0392	0.004	0.0925
cg22266211	17	46662371	1.31e-08	NA	7.64e-09	NA	1.82e-08	0.0429	0.0338	0.441
cg02642822	17	46666926	3.72e-09	NA	2.6e-09	NA	1.24e-08	0.0203	0.009	0.307
cg17839611	17	47286802	7.93e-12	0.00687	2.01e-10	0.35	5.83e-11	0.0142	0.00225	0.137
cg05716556	17	47287410	2.71e-09	0.0325	8.72e-09	0.216	1e-08	0.023	0.0118	0.339
cg19457909	17	59206070	9.22e-08	0.0208	2.74e-07	0.112	1.56e-07	0.00668	0.00525	0.44
cg15723222	17	59222476	2.02e-10	0.0766	3.37e-12	0.00319	1.51e-11	0.00959	0.015	0.609
cg00117908	17	66255666	1.34e-09	0.00486	2.98e-08	0.191	4.54e-09	0.0436	0.0208	0.323
cg16960674	17	72013430	7.57e-09	0.0306	1.66e-08	0.135	1.72e-08	0.0268	0.0184	0.407
cg22455529	17	73495353	1.11e-16	0.0515	6.95e-19	0.000978	3.88e-18	0.0264	0.0467	0.639
cg25649188	17	73499917	1.93e-14	0.000359	2.13e-13	0.00738	4.2e-15	0.0394	0.0537	0.577
cg19808047	17	75241555	1.11e-08	0.0286	6.9e-08	0.35	6.03e-08	0.0297	0.00719	0.195
cg25069807	17	76171191	9.95e-09	0.693	8.79e-17	2.49e-08	8.54e-15	0.00547	0.199	0.973
cg09577144	17	76573499	5.14e-09	0.039	1.3e-08	0.204	1.75e-08	0.0261	0.0136	0.342
cg25161310	17	76625975	1.01e-08	0.0266	3.19e-09	0.0167	3.17e-09	0.0324	0.0483	0.599
cg06901238	17	77706717	3.59e-08	0.209	1.05e-10	0.00159	1.17e-09	0.0179	0.0497	0.735
cg18406924	17	78701257	1.15e-13	0.019	1.54e-14	0.00622	2.02e-14	0.018	0.0348	0.659
cg09516200	17	78735324	6.22e-13	0.167	5.89e-15	0.00497	8.43e-14	0.0196	0.0488	0.713
cg06412669	17	78735550	6.26e-08	NA	2.74e-08	NA	1.79e-07	0.0218	0.0144	0.397
cg16018154	17	78863570	1.02e-07	0.866	5.43e-11	0.0019	3.78e-09	0.00394	0.0398	0.91
cg17830209	17	79006166	4.76e-09	0.0071	1.57e-07	0.412	3.15e-08	0.0427	0.00543	0.113
cg09142578	17	79140486	2.43e-08	0.241	1.56e-10	0.00415	1.98e-09	0.012	0.0597	0.833
cg21453758	17	80185943	2.14e-09	0.756	1.82e-13	0.00027	1.41e-11	0.0038	0.0519	0.932
cg19378416	17	80372775	2.32e-09	0.385	1.39e-11	0.00731	3.53e-10	0.0113	0.0453	0.801
cg15696634	18	19746953	3.67e-09	0.0102	1.28e-08	0.0655	4.35e-09	0.0532	0.0264	0.331
cg06619066	18	24765154	2.47e-08	0.541	2.1e-12	0.000156	9.01e-11	0.00516	0.0875	0.944
cg24391240	18	47792928	5.25e-08	0.133	2.59e-11	0.000158	1.89e-10	0.0108	0.114	0.914
cg12929678	18	67624393	1.52e-07	0.375	5.56e-13	4.04e-06	1.63e-11	0.00852	0.0745	0.897
cg04727522	18	77793182	9.53e-09	0.469	8.1e-14	1.34e-05	3.44e-12	0.00552	0.149	0.964
cg23281729	18	78005477	1.54e-08	0.943	6.25e-14	1.86e-05	7.5e-12	0.000898	0.0977	0.991
cg09788082	19	1163485	1.46e-07	0.0468	5.55e-07	0.345	6.88e-07	0.0176	0.00459	0.207
cg18541087	19	3293448	1.54e-10	0.0619	4.74e-11	0.0456	1.47e-10	0.0266	0.03	0.53
cg14034476	19	3556718	2.47e-08	0.755	1.7e-11	0.00202	1.02e-09	0.00264	0.0413	0.94
cg20366831	19	3760955	5.73e-08	0.0204	5.95e-07	0.384	3.14e-07	0.0084	0.00133	0.137
cg04891836	19	6670390	4.1e-09	0.00247	6.78e-07	0.661	4.25e-08	0.0517	0.00316	0.0576
cg19751789	19	11199944	4.86e-09	0.737	9.61e-13	0.000588	6.58e-11	0.00338	0.0816	0.96
cg01045132	19	11649571	5.06e-08	0.335	2.36e-13	4.62e-06	6.32e-12	0.0121	0.105	0.897
cg23959252	19	14181589	2.62e-08	0.317	2.51e-10	0.00858	4.24e-09	0.0148	0.0614	0.806
cg21956434	19	17377697	8.43e-08	0.333	5.88e-10	0.00646	9.98e-09	0.00591	0.0333	0.849
cg10741422	19	21769315	2.18e-08	0.00294	2.98e-07	0.0641	2.35e-08	0.0925	0.032	0.257
cg26346108	19	35329641	3.12e-09	0.0104	3.88e-08	0.236	1.25e-08	0.0497	0.0218	0.305
cg22351833	19	35330007	5.6e-11	0.0558	5.24e-12	0.0127	1.63e-11	0.0258	0.0557	0.683
cg01413790	19	35330180	1.42e-10	0.0521	1.08e-12	0.000957	3.39e-12	0.02	0.0965	0.829
cg08539991	19	36203832	3.13e-08	0.0109	8.91e-08	0.0546	2.85e-08	0.0243	0.0151	0.384
cg03587422	19	36367330	2.29e-08	2.75e-08	0.205	0.232	8.2e-08	0.0659	0.00804	0.109
cg22522066	19	38754726	5.01e-10	0.248	1.42e-12	0.0021	2.44e-11	0.0138	0.0568	0.804
cg13301014	19	38754768	1.67e-09	NA	1.17e-10	NA	1.68e-09	0.015	0.0183	0.549
cg00488829	19	41531916	1.7e-08	0.241	8.21e-18	3.47e-10	2.34e-16	0.0186	0.239	0.928
cg25520249	19	41700269	2.22e-08	0.0184	1.15e-09	0.00182	8.35e-10	0.0116	0.0539	0.823
cg16857134	19	46712292	1.32e-09	0.00117	1.24e-08	0.0177	4.73e-10	0.0245	0.0504	0.673
cg11808658	19	46971373	6.09e-10	0.0779	5.79e-12	0.00181	2.56e-11	0.0158	0.0399	0.716
cg06484000	19	46998383	9.35e-08	0.00105	1.62e-05	0.258	3.45e-07	0.034	0.0103	0.232
cg19327213	19	47988783	3.99e-08	0.0074	1.67e-06	0.517	2.93e-07	0.0434	0.00842	0.163
cg14780446	19	48565104	9.62e-08	0.455	1.91e-12	2.82e-05	6.64e-11	0.0109	0.0845	0.886
cg27262821	19	49184628	5.12e-08	NA	3.82e-08	NA	7.75e-08	0.0149	0.0151	0.502
cg03737367	19	50005045	8.63e-08	NA	8.93e-08	NA	3.1e-07	0.0331	0.00765	0.188
cg09923953	19	51525638	7.93e-08	0.00674	2.01e-06	0.278	3.17e-07	0.0483	0.0148	0.235
cg21657577	19	52956622	3.53e-08	0.00805	5.72e-07	0.221	1.18e-07	0.0423	0.0182	0.3
cg17142898	19	53928496	4.52e-08	0.531	6.14e-14	2.45e-06	3.09e-12	0.0032	0.154	0.98
cg00876196	19	55315034	9.3e-08	0.233	1.68e-09	0.0107	1.77e-08	0.0142	0.0577	0.803
cg24699670	19	55660614	9.31e-08	0.949	6.7e-12	0.000314	6.32e-10	0.00112	0.0527	0.979
cg19393762	19	55661872	4.52e-09	0.151	3.73e-11	0.00321	3.08e-10	0.0142	0.0356	0.715
cg18838701	19	55668612	6.03e-09	0.418	1.24e-10	0.0269	3.04e-09	0.0195	0.0223	0.533
cg24713204	19	57019373	5.56e-09	0.385	9.98e-15	2.25e-06	3.67e-13	0.00671	0.149	0.957
cg02940165	19	57149563	4.21e-08	0.444	2.7e-12	8.95e-05	8.92e-11	0.00672	0.0874	0.929
cg08333333	19	57182844	4.95e-10	0.634	4.11e-15	2.12e-05	2.97e-13	0.00301	0.114	0.974
cg12259537	19	58514694	1.47e-08	0.415	2.23e-14	2.04e-06	8.65e-13	0.0051	0.17	0.971
cg20449685	19	58545728	1.62e-08	0.156	1.16e-11	0.000284	1.06e-10	0.0195	0.0905	0.822
cg08436467	20	3024166	1.1e-07	NA	2.06e-08	NA	2.58e-07	0.0224	0.0158	0.412
cg07549715	20	3024204	9.77e-11	0.191	7.82e-12	0.0441	9.14e-11	0.0204	0.0169	0.452
cg14603345	20	11871375	2.35e-08	0.0757	4.67e-11	0.000338	1.79e-10	0.0166	0.0972	0.854
cg01552272	20	13976096	1.11e-07	0.186	7.1e-10	0.00292	6.14e-09	0.0203	0.0724	0.781
cg24446326	20	19952018	1.32e-10	0.00731	1.42e-09	0.152	3.94e-10	0.0365	0.0191	0.344
cg26130053	20	19981722	7.12e-20	0.536	4.19e-27	1.75e-07	6.29e-25	0.0089	0.115	0.928
cg07676859	20	23015932	1.23e-08	0.78	3.57e-15	9.55e-07	3.52e-13	0.00254	0.149	0.983
cg21565575	20	35274281	1.36e-11	0.0728	6.74e-14	0.000954	3.46e-13	0.00844	0.0296	0.778
cg14329026	20	35274941	1.34e-12	0.0471	1.1e-14	0.00101	3.84e-14	0.0115	0.0483	0.807
cg20709530	20	36040249	2.19e-09	NA	6.34e-10	NA	3.96e-09	0.0225	0.0139	0.382
cg08254089	20	36933189	1.45e-08	NA	4.36e-08	NA	9.64e-08	0.0373	0.00503	0.119
cg17485530	20	36974799	1.4e-08	0.239	4.26e-10	0.0195	5.04e-09	0.0265	0.0498	0.652
cg26912636	20	56286391	7.21e-08	NA	5.12e-08	NA	8.31e-08	0.0193	0.0148	0.434
cg16430535	20	61342164	2.6e-09	0.0232	3.72e-09	0.0666	3.18e-09	0.0216	0.0141	0.394
cg21387281	20	61435439	2.6e-09	0.0044	2.19e-07	0.634	2.64e-08	0.064	0.00349	0.0518
cg24818238	20	62178498	2.03e-08	0.958	4.65e-16	1.11e-07	7.29e-14	0.00203	0.0985	0.98
cg22442730	20	62179233	1e-08	0.0695	1.29e-09	0.0199	3.71e-09	0.0208	0.0242	0.537
cg03842063	20	62190522	9.84e-10	0.719	1.28e-12	0.00384	8.34e-11	0.00645	0.0404	0.862
cg01073332	20	62574023	2.13e-08	0.832	1.99e-13	3.31e-05	1.78e-11	0.00179	0.0989	0.982
cg03102788	20	62738880	1.57e-08	0.272	9.16e-10	0.0438	1.2e-08	0.0174	0.0192	0.525
cg15168892	21	15220709	3.27e-10	0.103	1.44e-13	0.000119	1.04e-12	0.00968	0.0597	0.861
cg01444578	21	28216559	4.86e-12	0.117	5.11e-13	0.0345	3.98e-12	0.0345	0.0354	0.507
cg09702434	21	32622078	1.26e-07	0.00784	1.44e-06	0.146	2.71e-07	0.066	0.0233	0.261
cg07034561	21	43916159	1.02e-09	0.254	2.33e-13	0.000173	4.51e-12	0.00992	0.0953	0.906
cg19318330	21	44782872	1.48e-08	0.519	7.62e-12	0.000901	2.89e-10	0.00619	0.0709	0.92
cg01772743	21	45576085	6.73e-10	0.000101	3.32e-06	0.701	7.98e-09	0.0316	0.000931	0.0286
cg01992765	21	45622493	3.6e-16	0.0368	1.03e-16	0.0296	3.32e-16	0.0572	0.0316	0.356
cg18474885	21	46292084	2.89e-09	0.55	5.37e-15	3.76e-06	3.18e-13	0.00257	0.136	0.981
cg01007374	21	47392916	1.72e-08	0.602	4.09e-11	0.00502	1.7e-09	0.00851	0.0524	0.86
cg20997320	21	47845610	1.03e-07	NA	1.4e-08	NA	1.29e-07	0.01	0.00926	0.481
cg02724647	22	17646207	3.26e-09	0.0601	3.6e-11	0.00151	1.09e-10	0.0162	0.0794	0.831
cg25618765	22	20670922	1.21e-07	0.559	2.59e-09	0.0382	7.45e-08	0.00883	0.0161	0.646
cg25214792	22	21369513	1.19e-07	0.797	5.66e-10	0.0144	2.95e-08	0.00621	0.0383	0.86
cg22262140	22	21986976	1.13e-15	0.00531	7.41e-16	0.00809	2.9e-16	0.0505	0.0551	0.522
cg24144883	22	21986985	1.08e-11	0.000756	3.21e-10	0.0392	9.68e-12	0.0664	0.0351	0.346
cg06319288	22	21987032	4.79e-16	0.00013	2.28e-13	0.114	1.61e-15	0.117	0.031	0.21
cg21675424	22	21987039	2.91e-14	0.00115	1.3e-12	0.1	7.74e-14	0.0768	0.0311	0.288
cg07252792	22	21987048	3.02e-15	0.00117	4.5e-13	0.353	2.88e-14	0.0908	0.0119	0.115
cg03930964	22	23522374	1.06e-09	0.0971	4.06e-12	0.000933	2.33e-11	0.0144	0.068	0.825
cg00281467	22	23522460	1.68e-13	0.233	1.48e-17	7.15e-05	3.95e-16	0.0107	0.0766	0.877
cg04028010	22	23522474	2.39e-10	0.539	7.87e-17	6.94e-07	5.45e-15	0.00538	0.135	0.962
cg06494464	22	24992604	2.4e-08	0.000752	2.03e-05	0.911	3.07e-07	0.031	0.000486	0.0154
cg15685223	22	25084556	4.88e-08	0.000233	8.64e-05	0.543	3.72e-07	0.0297	0.00149	0.0477
cg08390994	22	36563027	2.23e-16	0.837	2.12e-28	5.29e-12	6.59e-26	0.00548	0.214	0.975
cg15245051	22	36563117	6.56e-17	0.795	1.44e-29	1.14e-12	4.39e-27	0.00637	0.22	0.972
cg18617091	22	37495019	2.58e-09	0.0172	6.18e-09	0.0802	3.76e-09	0.0268	0.0292	0.522
cg13780303	22	39078941	2.55e-10	0.0141	6.31e-10	0.0705	3.59e-10	0.0268	0.0294	0.523
cg05117693	22	40006573	3.47e-09	0.00204	5.4e-07	0.511	2.84e-08	0.0536	0.00971	0.153
cg10460036	22	40048334	3.28e-08	0.0408	3.79e-09	0.00957	5.82e-09	0.0194	0.0537	0.734
cg17401067	22	41840292	3.18e-10	0.0643	9.53e-13	0.00047	3.77e-12	0.022	0.108	0.831
cg03806693	22	41940476	4.8e-09	NA	1.87e-08	NA	3.72e-08	0.0553	0.00769	0.122
cg02738086	22	41941494	6.74e-09	0.246	1.26e-10	0.0128	1.67e-09	0.00909	0.0308	0.772
cg25447894	22	41957443	2.48e-11	NA	1.48e-11	NA	7.54e-11	0.0456	0.0131	0.223
cg10211626	22	42085361	4.12e-12	0.0551	6.67e-16	2.37e-05	3.09e-15	0.0107	0.0692	0.866
cg01529207	22	42485811	4.86e-10	0.238	3.21e-13	0.000469	5.68e-12	0.00747	0.0673	0.9
cg10836392	22	44258132	2.86e-11	0.242	6.3e-15	0.00017	1.36e-13	0.0139	0.0981	0.876
cg19863740	22	44576869	2.49e-08	0.000823	7.01e-06	0.335	1.25e-07	0.0659	0.0132	0.167
cg15236483	22	46285682	1.6e-09	0.192	5.58e-13	0.000187	7.5e-12	0.00726	0.0536	0.881
cg03741889	22	46285897	6.69e-09	0.0273	6.85e-12	5.83e-05	9.9e-12	0.0143	0.0546	0.793
cg11503875	22	46285985	3.91e-08	0.106	3.26e-11	0.000207	1.84e-10	0.00881	0.0513	0.853
cg09491104	22	46646882	1.09e-07	0.764	1.4e-11	0.000373	8.7e-10	0.00159	0.0495	0.969
cg27079726	22	46659317	2.65e-08	0.427	1.8e-11	0.000902	5.1e-10	0.0102	0.0438	0.811
cg07012999	22	46692446	1.39e-07	0.161	8.7e-11	0.000243	7.31e-10	0.00801	0.0526	0.868

## Sheet: S1C
cpgs	chr	bp	eth_anova_p	adj_eth_anova_p	spline_p	adj_eth_spline_p
cg16366262	1	1118157	2.47e-10	0.0259	0.22	NA
cg27185793	1	1238797	4.56e-08	0.0348	0.523	NA
cg09668627	1	1371844	1.16e-08	0.227	0.351	NA
cg05117823	1	3056152	1.17e-07	0.0563	0.269	NA
cg26891951	1	3129579	5.2e-08	0.813	0.653	NA
cg02265922	1	3477168	9.17e-09	0.0257	0.0371	0.00679
cg22383924	1	3590479	3.15e-08	0.307	0.359	NA
cg17804348	1	3649473	4.65e-12	0.0235	0.45	NA
cg17848003	1	3704513	1.82e-09	0.0213	0.4	NA
cg00600854	1	4191364	9.34e-08	0.0283	0.974	NA
cg16672535	1	6510652	2.1e-09	2.29e-05	0.987	NA
cg00853242	1	6511997	2.29e-08	0.00334	0.116	NA
cg21211780	1	6513502	8.57e-08	0.0566	0.153	NA
cg07017737	1	6516324	5.39e-10	0.00148	0.0426	0.000676
cg02900253	1	6673709	9.33e-08	0.00976	0.683	NA
cg26413691	1	7119074	7.88e-08	0.0894	0.783	NA
cg04078418	1	7642984	2.24e-13	0.0174	0.983	NA
cg06972019	1	8937448	1e-09	0.0852	0.233	NA
cg11947782	1	9775985	8.05e-08	0.0077	0.993	NA
cg01943221	1	9776133	3.25e-08	0.00527	0.796	NA
cg16057915	1	10690564	4.74e-08	0.0306	0.474	NA
cg16365973	1	11986250	2.16e-11	0.529	0.778	NA
cg01061626	1	11986394	1.67e-12	0.649	0.449	NA
cg11345438	1	11986397	2.68e-12	0.635	0.533	NA
cg15895132	1	12688622	2.4e-08	0.00665	0.776	NA
cg01567509	1	15104223	1.5e-09	0.149	0.495	NA
cg24735235	1	16163479	6.43e-10	0.0449	0.678	NA
cg04889800	1	16163555	1.35e-08	0.0794	0.658	NA
cg11570511	1	16543021	1.11e-08	0.475	0.788	NA
cg26541649	1	17216201	1.45e-07	0.07	0.182	NA
cg04875062	1	17305562	1.03e-07	0.0111	0.037	0.00333
cg14844953	1	19339051	5.47e-10	0.186	0.138	NA
cg01010870	1	21059268	2.85e-08	0.0195	0.164	NA
cg17104151	1	22970132	7.56e-09	0.000983	0.617	NA
cg14989815	1	23939645	4.22e-10	0.0209	0.839	NA
cg11257888	1	24828096	6.83e-08	4.56e-07	0.722	NA
cg07236781	1	25291041	2.51e-10	0.00536	0.0409	0.00197
cg12459932	1	25292018	2.9e-08	0.0338	0.0279	0.00659
cg23916689	1	25292034	1.77e-08	0.00264	0.0184	0.000492
cg03731740	1	29062689	7.54e-08	0.112	0.0653	NA
cg10782019	1	29102153	3.32e-08	0.108	0.495	NA
cg19728051	1	31328091	4.69e-08	0.00193	0.242	NA
cg10959672	1	35972127	1.19e-07	0.0244	0.512	NA
cg08878450	1	36915864	1.21e-07	0.667	0.429	NA
cg15482882	1	41981789	1.84e-08	0.626	0.908	NA
cg10436833	1	43354025	9.19e-08	0.231	0.0277	0.0334
cg05232215	1	53393825	6.7e-09	0.258	0.535	NA
cg03601886	1	53649218	1.19e-07	0.0441	0.145	NA
cg11950754	1	53782077	3.78e-08	0.467	0.652	NA
cg11235152	1	67600687	1.17e-07	0.195	0.296	NA
cg12940439	1	67600707	9.52e-10	0.0534	0.149	NA
cg07107453	1	79114976	2.81e-09	0.371	0.203	NA
cg24038762	1	87817476	2.84e-10	0.196	0.127	NA
cg08237401	1	94057789	1.99e-08	0.94	0.545	NA
cg09408571	1	101003634	3.98e-09	0.705	0.173	NA
cg06223162	1	101003688	3.74e-10	0.404	0.213	NA
cg04219726	1	110082486	9.24e-08	0.2	0.853	NA
cg20317872	1	111743202	5.21e-08	2.95e-06	0.364	NA
cg17421062	1	153432054	3.04e-08	0.0267	0.153	NA
cg16348003	1	153589781	5.74e-09	0.985	0.34	NA
cg08477332	1	153590243	8.14e-08	0.396	0.74	NA
cg12205230	1	154164951	1.5e-08	0.00143	0.985	NA
cg04922029	1	159174728	2.08e-15	0.666	0.558	NA
cg00936728	1	159772194	7.97e-10	0.0104	0.0564	NA
cg21476940	1	160854954	2.93e-08	0.506	0.501	NA
cg07145783	1	160855077	9.65e-09	0.577	0.394	NA
cg03228353	1	161520094	9.24e-09	0.192	0.48	NA
cg12648759	1	161812851	1.01e-14	0.454	0.812	NA
cg03426226	1	161935742	2.97e-10	0.372	0.404	NA
cg01598007	1	167063581	3.06e-08	0.0554	0.702	NA
cg00056754	1	167063958	8.45e-08	0.183	0.32	NA
cg26785303	1	171096963	1.69e-08	0.711	0.582	NA
cg24633390	1	173159746	1.4e-07	0.336	0.62	NA
cg08873628	1	175162347	2.75e-11	0.326	0.662	NA
cg00321850	1	175162397	2.17e-10	0.148	0.588	NA
cg17845761	1	175162550	6.08e-11	0.377	0.897	NA
cg07917478	1	179786966	1.24e-08	0.335	0.18	NA
cg00387090	1	201615401	4.25e-10	0.000533	0.128	NA
cg03137209	1	204554359	3.53e-08	0.00662	0.622	NA
cg13858742	1	204621504	2.02e-08	0.0483	0.49	NA
cg14789529	1	206941464	6.49e-08	0.00201	0.237	NA
cg02895948	1	208204062	6.47e-08	0.41	0.2	NA
cg00852317	1	214846567	3.11e-11	0.239	0.246	NA
cg00513220	1	220922123	5.72e-08	0.628	0.309	NA
cg24374583	1	220960554	9.94e-08	0.314	0.639	NA
cg04233686	1	226271762	6.79e-10	0.157	0.0596	NA
cg16532282	1	226271799	2.09e-08	0.351	0.141	NA
cg24937136	1	226593346	1.55e-07	0.392	0.727	NA
cg18967021	1	229197824	1e-07	0.271	0.255	NA
cg06313507	1	230458820	1.53e-07	0.358	0.0652	NA
cg01055562	1	230777685	8.63e-08	0.0773	0.992	NA
cg08903465	1	234917213	5.68e-15	0.0112	0.0483	0.0043
cg06882058	1	243646787	8.8e-09	0.0978	0.343	NA
cg20979737	1	244964768	2.27e-11	0.0456	0.741	NA
cg04798314	1	246668601	6.34e-09	0.891	0.23	NA
cg04162032	1	248902767	2.83e-09	0.00128	0.317	NA
cg23230830	1	248903100	5.85e-08	0.00325	0.278	NA
cg23668184	2	5836713	1.98e-09	0.22	0.00946	0.0127
cg03538480	2	8785262	7.94e-13	0.000226	0.117	NA
cg12244013	2	9307243	1.2e-08	0.0257	0.547	NA
cg19426625	2	9518324	3.03e-08	0.00884	0.189	NA
cg15545942	2	9526703	6.37e-12	0.295	0.253	NA
cg00522231	2	9549277	1.28e-09	0.973	0.915	NA
cg14853772	2	9613781	3.24e-08	0.533	0.646	NA
cg00886669	2	11529264	5.17e-10	0.583	0.152	NA
cg02819921	2	11607488	1.29e-09	0.0858	0.973	NA
cg16846645	2	14773973	8.63e-09	0.00761	0.405	NA
cg19893929	2	16105823	1.11e-09	0.000108	0.437	NA
cg11023668	2	25095040	1.2e-08	0.0403	0.917	NA
cg00617064	2	27272375	1.2e-07	0.465	0.0922	NA
cg14242246	2	27434262	3.13e-12	0.2	0.408	NA
cg04011474	2	28904455	1.47e-10	0.0842	0.105	NA
cg21550785	2	29439093	4.96e-12	0.0053	0.455	NA
cg22938061	2	37703400	7.87e-10	0.088	0.641	NA
cg05236720	2	37893255	1.35e-07	0.543	0.672	NA
cg07536161	2	87085357	2.72e-09	0.256	0.95	NA
cg15600915	2	97618624	1.22e-09	0.908	0.478	NA
cg08023416	2	102803787	4.88e-08	0.667	0.752	NA
cg03938978	2	103052716	1.24e-16	0.244	0.264	NA
cg08528626	2	107503728	3.16e-08	0.144	0.153	NA
cg25838818	2	108905173	1.58e-09	0.546	0.802	NA
cg23163573	2	108905468	5.61e-09	0.589	0.598	NA
cg00579706	2	121981866	8.85e-08	0.0547	0.167	NA
cg07317449	2	127964374	4.32e-08	0.394	0.143	NA
cg09125754	2	130886714	4.44e-09	0.473	0.404	NA
cg09204187	2	130940668	3.03e-11	0.00404	0.931	NA
cg11925066	2	132182304	4.23e-08	0.108	0.516	NA
cg20148575	2	132182671	1.1e-10	0.692	0.808	NA
cg22656550	2	132202485	1.25e-12	0.217	0.742	NA
cg01884014	2	132202520	1.7e-11	0.446	0.16	NA
cg18282096	2	132202527	2.74e-15	0.343	0.438	NA
cg21673175	2	132202532	2.84e-13	0.266	0.186	NA
cg11258485	2	132202537	7.82e-12	0.399	0.115	NA
cg08729434	2	133023100	1.79e-08	0.0024	0.33	NA
cg03756814	2	148416907	1.96e-08	0.013	0.832	NA
cg04758026	2	152159591	5.68e-09	0.351	0.122	NA
cg26983710	2	154728202	8.54e-08	0.0689	0.223	NA
cg07508773	2	160143020	4.62e-09	0.737	0.445	NA
cg06318624	2	174913188	4.75e-09	0.425	0.456	NA
cg14941291	2	176952930	8.41e-11	0.154	0.531	NA
cg03401519	2	177042493	9.6e-09	0.38	0.394	NA
cg01124477	2	181738271	1.05e-08	0.0941	0.759	NA
cg17118478	2	191543902	8.56e-17	0.207	0.627	NA
cg10800620	2	196398826	7.71e-10	0.273	0.487	NA
cg18561976	2	204801508	2.63e-12	0.426	0.223	NA
cg15344028	2	204801510	2.55e-14	0.0445	0.572	NA
cg00889363	2	206255841	1.75e-13	0.00187	0.86	NA
cg21443659	2	217745721	9.65e-09	0.86	0.578	NA
cg20316538	2	218937982	2.79e-08	0.00682	0.29	NA
cg21004129	2	219032024	3.42e-08	0.508	0.186	NA
cg15099037	2	219246468	1.15e-07	0.00329	0.494	NA
cg02323356	2	220313153	8.61e-08	0.000741	0.792	NA
cg01727145	2	220313422	1.68e-08	1.82e-05	0.446	NA
cg06351981	2	220350567	7.23e-08	0.0821	0.0718	NA
cg11391828	2	223915522	1.69e-08	0.0216	0.154	NA
cg04519775	2	231849693	1.6e-08	0.00486	0.39	NA
cg07328664	2	233125062	1.46e-07	0.142	0.797	NA
cg20002901	2	238777656	6.11e-10	0.0224	0.809	NA
cg19184688	2	241935282	3.21e-08	0.204	0.634	NA
cg00255732	2	242147702	1.6e-09	0.444	0.103	NA
cg00707741	2	242294482	8.98e-12	0.446	0.627	NA
cg19710184	2	242805378	6.88e-08	0.00212	0.616	NA
cg21855211	2	242805838	9.31e-09	0.0057	0.245	NA
cg08457169	2	242805904	1.21e-07	0.0145	0.716	NA
cg08996805	3	11010256	4.72e-09	0.0106	0.147	NA
cg25616514	3	11798996	1.38e-07	0.00214	0.232	NA
cg02700894	3	12045449	6.98e-09	0.758	0.032	0.109
cg15873301	3	12045459	3.61e-10	0.301	0.0304	0.0452
cg15084803	3	14160960	7.46e-09	0.138	0.807	NA
cg02772928	3	18277949	2.17e-08	0.247	0.0853	NA
cg04044720	3	22413680	7.9e-08	0.707	0.168	NA
cg12899747	3	25391527	1.17e-07	0.239	0.837	NA
cg06234584	3	28389645	1.29e-07	0.0179	0.42	NA
cg18816595	3	42750454	1.33e-07	0.103	0.15	NA
cg01359962	3	43148002	1.5e-07	0.331	0.776	NA
cg12321355	3	45141690	6.77e-22	0.0443	0.231	NA
cg08033130	3	45983597	2.82e-15	0.18	0.559	NA
cg19145607	3	45983792	1.42e-17	0.202	0.266	NA
cg19831962	3	46719834	8.61e-08	0.0531	0.456	NA
cg18704979	3	47054668	4.35e-09	0.0215	0.153	NA
cg05482119	3	49191777	3.3e-08	0.0128	0.0478	0.0048
cg07271561	3	50359363	1.7e-09	0.0177	0.208	NA
cg06117233	3	50375613	2.23e-09	0.0459	0.914	NA
cg20881888	3	50383079	9.99e-09	0.942	0.642	NA
cg02495395	3	50383368	9.01e-09	0.614	0.142	NA
cg10144104	3	50518896	1.91e-08	0.0139	0.148	NA
cg17383842	3	50553718	2.86e-10	0.481	0.506	NA
cg21323630	3	51995784	1.65e-08	0.0424	0.676	NA
cg18487916	3	52748469	4.02e-08	0.0588	0.545	NA
cg05991220	3	52813859	1.95e-10	0.000733	0.458	NA
cg24628310	3	52813873	2.93e-09	0.000364	0.72	NA
cg11645453	3	52864694	9.24e-08	0.888	0.719	NA
cg01368219	3	54999791	4.09e-12	0.0781	0.738	NA
cg26017506	3	57312779	8.55e-09	0.163	0.646	NA
cg01361263	3	58051763	9.16e-10	0.0143	0.188	NA
cg24163658	3	58182370	4.28e-08	0.00864	0.967	NA
cg15596493	3	59526404	2.07e-10	0.106	0.7	NA
cg02854288	3	61236911	1.01e-07	0.0346	0.00521	0.00145
cg11236526	3	64430940	1.51e-08	0.0153	0.279	NA
cg21938436	3	64670985	2.29e-08	0.0844	0.515	NA
cg03530364	3	68056706	5.87e-08	0.393	0.902	NA
cg17775857	3	115510713	6.45e-09	0.00372	0.799	NA
cg03452737	3	117385277	4.49e-12	0.018	0.613	NA
cg12508343	3	125076233	1.69e-08	0.999	0.0153	0.0893
cg19377234	3	125482197	1.59e-08	0.181	0.939	NA
cg20945764	3	125673488	9.19e-09	0.189	0.469	NA
cg02083676	3	127311156	1.97e-09	0.477	0.382	NA
cg00221718	3	128914668	7.56e-08	0.0127	0.438	NA
cg09668964	3	129335695	8.65e-08	0.000676	0.484	NA
cg01130010	3	132009122	5.5e-09	0.0282	0.434	NA
cg05393726	3	133615119	4.52e-08	0.13	0.596	NA
cg04374393	3	137483503	5.42e-11	0.295	0.207	NA
cg03893701	3	139395765	1.73e-11	0.346	0.402	NA
cg02056062	3	149374914	1.14e-08	0.291	0.152	NA
cg02134705	3	149388151	1.16e-08	0.0582	0.477	NA
cg17578639	3	176862949	5.74e-08	0.00318	0.384	NA
cg00862290	3	178984973	2.7e-10	0.0862	0.15	NA
cg22471401	3	183824717	5.4e-08	0.00185	0.626	NA
cg16464007	3	188002729	8.38e-08	0.00172	0.444	NA
cg23651889	3	188115336	7.64e-09	0.385	0.647	NA
cg15260248	3	189829092	6.66e-09	0.235	0.407	NA
cg14180696	3	194089473	4.06e-10	0.243	0.986	NA
cg12923728	3	195709715	6.32e-08	0.0905	0.492	NA
cg15164472	3	195914113	6.91e-08	0.0184	0.612	NA
cg24119469	4	1625181	1.41e-09	0.281	0.267	NA
cg23151014	4	2418311	5.34e-09	0.519	0.355	NA
cg22066108	4	3534761	6.46e-08	0.077	0.00441	0.00253
cg10671830	4	7652103	4.69e-08	0.718	0.81	NA
cg07816074	4	8201560	4.8e-08	0.0162	0.899	NA
cg02387843	4	9892887	1.72e-11	0.0181	0.116	NA
cg21581745	4	13538908	2.58e-15	0.00217	0.143	NA
cg15696058	4	15965425	1.16e-07	0.0184	0.198	NA
cg06482428	4	21950173	1.09e-08	0.193	0.161	NA
cg18347642	4	21950766	4.4e-09	0.22	0.0134	0.0171
cg11743349	4	21950864	4.06e-08	0.0967	0.111	NA
cg02407068	4	39771851	3.41e-08	0.316	0.389	NA
cg22345214	4	46995509	1.3e-07	0.0921	0.121	NA
cg05641882	4	74904583	4.8e-08	0.0828	0.536	NA
cg26245086	4	87860957	4.63e-09	0.311	0.662	NA
cg25841008	4	99534176	1.31e-08	0.088	0.9	NA
cg15785860	4	100274660	1.52e-07	0.127	0.739	NA
cg17712092	4	129076599	5.29e-08	0.447	0.959	NA
cg16301894	4	129389744	2.42e-09	0.944	0.272	NA
cg27324117	4	154714287	1.18e-07	1.41e-06	0.806	NA
cg01450725	4	154714852	5.45e-08	1.47e-05	0.995	NA
cg15450224	4	166533691	2.87e-10	0.155	0.946	NA
cg13500194	4	187541541	1.89e-12	0.846	0.128	NA
cg19372710	4	187810783	1.36e-08	0.0261	0.824	NA
cg07829469	5	270631	2.47e-10	0.224	0.552	NA
cg09097916	5	297168	1.82e-08	0.487	0.212	NA
cg17612535	5	932900	6.51e-09	0.00488	0.735	NA
cg17229371	5	1485470	5.36e-09	0.00692	0.0694	NA
cg08697251	5	1489875	1.43e-08	0.0911	0.224	NA
cg16272981	5	1489889	6.33e-11	0.0716	0.259	NA
cg07324633	5	1568669	1.53e-08	0.277	0.219	NA
cg01910236	5	1661865	1.14e-07	0.137	0.615	NA
cg19984355	5	1794232	4.31e-08	0.04	0.0144	0.00416
cg24630195	5	2748369	2.07e-08	0.257	0.961	NA
cg19078576	5	17217877	6.08e-08	0.0569	0.0136	0.00535
cg19475870	5	27038605	1.25e-08	0.12	0.164	NA
cg12864235	5	27038782	4.04e-13	0.0218	0.155	NA
cg11155432	5	27038802	1.01e-10	0.0041	0.16	NA
cg07350977	5	27038836	6.77e-12	0.00204	0.174	NA
cg01092108	5	33362853	3.36e-09	0.325	0.277	NA
cg21929564	5	42757171	1.16e-11	0.995	0.245	NA
cg18302225	5	55776401	1.33e-07	0.0095	0.862	NA
cg00476771	5	64398066	1.29e-07	0.0359	0.971	NA
cg20417024	5	76028950	3.46e-08	0.0756	0.227	NA
cg02017109	5	76788595	1.36e-08	0.0409	0.454	NA
cg07379703	5	78279424	1.03e-07	0.0926	0.0453	0.0237
cg03716908	5	81149002	1.94e-13	0.774	0.712	NA
cg15871215	5	81402204	8.29e-08	0.619	0.779	NA
cg00335715	5	90575459	9.02e-08	0.789	0.224	NA
cg14972576	5	97645526	8.85e-08	0.159	0.88	NA
cg10875627	5	99993323	9.23e-08	0.00111	0.7	NA
cg20744943	5	126988869	1.96e-08	0.202	0.37	NA
cg25555059	5	128301488	7.79e-08	0.604	0.515	NA
cg14841483	5	131310671	1.68e-08	4.06e-05	0.782	NA
cg08324925	5	131409159	7.79e-08	0.075	0.424	NA
cg16205897	5	131564050	1.99e-11	0.0264	0.758	NA
cg18765405	5	134644263	2.08e-08	0.0724	0.922	NA
cg20385395	5	138613030	4.6e-13	0.183	0.2	NA
cg07181209	5	153585979	2.23e-10	0.323	0.939	NA
cg14968553	5	153600167	6.32e-09	0.76	0.42	NA
cg06003656	5	166405676	1.1e-10	0.0585	0.0714	NA
cg11061434	5	167614990	1.05e-11	0.00159	0.515	NA
cg08537845	5	167715532	3.08e-08	0.177	0.535	NA
cg08701543	5	169928875	2.29e-08	0.119	0.171	NA
cg08358803	5	170288742	1.46e-07	0.582	0.0288	0.0774
cg27306777	5	172261294	1.32e-10	0.585	0.746	NA
cg23012579	5	172359545	3.09e-10	0.527	0.224	NA
cg25368647	5	176736591	4.16e-09	0.0346	0.373	NA
cg11105358	5	176758052	5.38e-09	0.169	0.704	NA
cg18925491	5	177523007	1.81e-08	0.00705	0.455	NA
cg05206633	5	177913434	2.62e-08	0.0046	0.351	NA
cg17840719	5	178368253	6.33e-08	0.144	0.282	NA
cg00582971	5	178422128	1.14e-07	0.00206	0.183	NA
cg02599361	5	178548373	2.06e-08	0.0858	0.29	NA
cg07332563	6	291687	2.03e-10	0.212	0.411	NA
cg03395511	6	291903	2.36e-09	0.344	0.605	NA
cg15383120	6	291909	4.84e-09	0.326	0.546	NA
cg05064044	6	292385	4.07e-10	0.257	0.484	NA
cg11235426	6	292522	3.52e-09	0.314	0.543	NA
cg01516881	6	292596	2.52e-09	0.356	0.636	NA
cg06246357	6	1524494	8.69e-08	0.524	0.415	NA
cg17971129	6	3866461	1.49e-13	0.0393	0.322	NA
cg01885948	6	13873924	1.62e-10	0.116	0.525	NA
cg10944833	6	17702460	1.69e-08	0.00477	0.674	NA
cg01867320	6	20024319	6.04e-09	0.00127	0.385	NA
cg27226147	6	27447492	1.48e-09	0.952	0.839	NA
cg15088539	6	28911926	3.32e-09	0.272	0.273	NA
cg25005112	6	28911938	6.01e-09	0.851	0.0653	NA
cg08542016	6	28912084	4.55e-08	0.712	0.271	NA
cg03720390	6	28912126	4.06e-09	0.605	0.233	NA
cg06760467	6	29496514	8.57e-08	0.0737	0.701	NA
cg26272069	6	29591706	4.06e-08	0.0618	0.487	NA
cg09577455	6	29593382	1.47e-09	0.213	0.976	NA
cg23606396	6	29717917	2.69e-10	0.00115	0.579	NA
cg24064041	6	30165027	1.5e-08	0.119	0.498	NA
cg06881695	6	30168773	4.41e-09	0.000108	0.242	NA
cg16722947	6	30228431	2.18e-09	0.0208	0.447	NA
cg11285284	6	30709012	1.43e-08	0.29	0.183	NA
cg07939626	6	30853073	1.2e-07	0.611	0.375	NA
cg20955507	6	30853258	5.65e-08	0.544	0.229	NA
cg07187855	6	30854161	3.96e-09	0.794	0.54	NA
cg24566261	6	30854164	1.72e-08	0.767	0.581	NA
cg09965419	6	30854186	1.41e-07	0.991	0.5	NA
cg17091577	6	30854233	1.74e-08	0.837	0.412	NA
cg16555181	6	30881643	3.29e-09	0.169	0.883	NA
cg05103231	6	30881664	1.75e-09	0.129	0.813	NA
cg03465464	6	31141763	2.11e-08	0.0949	0.152	NA
cg20928974	6	32022642	9.1e-08	0.132	0.572	NA
cg14642392	6	32026740	4.97e-08	0.00102	0.885	NA
cg04147642	6	32054659	4.18e-08	0.0219	0.433	NA
cg07088771	6	32057846	1.21e-08	0.652	0.925	NA
cg26301953	6	32164503	1.17e-08	1.61e-05	0.559	NA
cg21325723	6	32294577	7.3e-08	0.506	0.207	NA
cg02808240	6	32304143	2.88e-08	0.524	0.502	NA
cg24640182	6	32305068	7.94e-11	0.212	0.406	NA
cg14704780	6	32305106	6.98e-09	0.506	0.329	NA
cg20636526	6	32305145	3.77e-09	0.735	0.397	NA
cg24898914	6	32810706	2.64e-08	0.168	0.293	NA
cg01309328	6	32811253	3.77e-08	0.0902	0.773	NA
cg09713850	6	32921791	1.42e-08	0.741	0.514	NA
cg19053046	6	33048254	2.27e-13	0.493	0.397	NA
cg25045942	6	33048291	6.31e-12	0.429	0.309	NA
cg13349035	6	33048310	4.49e-12	0.42	0.308	NA
cg10850215	6	33048469	3.71e-10	0.436	0.411	NA
cg06437840	6	33048529	4.96e-12	0.345	0.123	NA
cg26290219	6	33128906	1.85e-08	0.0847	0.642	NA
cg14782559	6	33131893	2.94e-08	0.441	0.143	NA
cg13638257	6	33280436	9.96e-09	0.368	0.904	NA
cg03866862	6	33401542	8.61e-09	0.77	0.0245	0.0895
cg17865955	6	33601177	1.6e-08	0.988	0.201	NA
cg22275276	6	33973531	6.1e-08	0.00623	0.181	NA
cg01081636	6	33994263	4.49e-11	0.126	0.232	NA
cg18735956	6	34113908	3.75e-10	0.0735	0.238	NA
cg16392860	6	34114384	2.46e-10	0.105	0.107	NA
cg19110758	6	34524597	4.17e-10	0.0406	0.262	NA
cg03149958	6	36326677	8.88e-09	0.903	0.386	NA
cg02850273	6	36611140	5.59e-09	0.131	0.258	NA
cg17244340	6	36973448	8.73e-08	0.000283	0.351	NA
cg20893203	6	41499799	4.73e-09	0.0251	0.581	NA
cg19716238	6	54711378	8.77e-12	0.145	0.458	NA
cg04690482	6	54711388	1.7e-10	0.467	0.91	NA
cg18532076	6	54711417	1.54e-09	0.0585	0.431	NA
cg21789545	6	71012391	1.47e-07	0.0186	0.768	NA
cg11742202	6	74364667	4.34e-09	0.348	0.888	NA
cg13599248	6	74364700	1.81e-10	0.245	0.866	NA
cg00181439	6	78172691	1.76e-09	0.249	0.907	NA
cg15403968	6	79862196	7.06e-08	0.521	0.798	NA
cg08257003	6	84140564	1.05e-07	0.763	0.664	NA
cg06836736	6	84140993	7.02e-11	0.98	0.67	NA
cg24881834	6	84140997	1.69e-10	0.994	0.398	NA
cg03285617	6	86179345	1.72e-08	0.0429	0.198	NA
cg06345856	6	112565884	8.57e-08	0.049	0.602	NA
cg02578070	6	119669305	2.55e-08	0.0552	0.759	NA
cg04408448	6	119674313	3.75e-09	0.0204	0.0281	0.00432
cg06759309	6	139699305	1.22e-07	0.023	0.285	NA
cg12002139	6	158478872	5.08e-08	0.257	0.489	NA
cg06096446	6	158744008	1.94e-09	0.785	0.411	NA
cg02571055	6	158896790	5.86e-09	0.206	0.47	NA
cg02079963	6	160512064	5.07e-08	0.523	0.845	NA
cg07927540	6	169049163	1.29e-07	0.457	0.192	NA
cg10672343	6	169718117	3.33e-09	0.0154	0.8	NA
cg16591816	6	170190914	1.64e-10	0.0406	0.996	NA
cg16365842	6	170191057	6.23e-09	0.0644	0.628	NA
cg16298927	6	170191076	3.71e-08	0.118	0.755	NA
cg06310131	6	170561650	2.33e-09	0.211	0.0432	0.0451
cg25428297	7	1022841	2.3e-09	0.0502	0.383	NA
cg00431813	7	1051703	1.41e-08	0.405	0.00724	0.0177
cg06449934	7	1130697	2.04e-08	0.133	0.329	NA
cg06340516	7	1687244	9.07e-09	0.0227	0.716	NA
cg00273359	7	3019314	5.44e-08	0.00337	0.737	NA
cg09395443	7	4746437	2.16e-09	0.926	0.729	NA
cg19336198	7	4746462	7.89e-10	0.306	0.488	NA
cg10118545	7	4784090	4.54e-09	0.385	0.538	NA
cg18271789	7	4832112	1.11e-09	0.000617	0.229	NA
cg00913283	7	4832340	4e-08	0.00325	0.194	NA
cg02779037	7	4848683	1.94e-09	0.149	0.339	NA
cg05867499	7	4848814	2.44e-12	0.0869	0.352	NA
cg21932542	7	4850345	4.1e-08	0.186	0.802	NA
cg22586569	7	5524963	1.42e-07	0.0315	0.362	NA
cg09347578	7	6584987	6.82e-08	0.000813	0.444	NA
cg25778479	7	16686771	3.08e-09	3.57e-05	0.668	NA
cg01238669	7	21797276	3.98e-08	0.0624	0.709	NA
cg02919960	7	27192549	8.63e-11	0.308	0.479	NA
cg11316904	7	28355605	1.41e-07	0.2	0.843	NA
cg01139861	7	50343298	1.82e-08	0.44	0.886	NA
cg07103517	7	50348485	7.01e-08	1.59e-06	0.878	NA
cg01495332	7	50798564	6.38e-11	0.571	0.857	NA
cg03817667	7	54609953	2.16e-08	0.225	0.395	NA
cg03652595	7	72791458	4.82e-11	0.0235	0.00147	0.000318
cg17046577	7	84815361	2.56e-08	0.0213	0.0257	0.00412
cg14825462	7	87564570	1.22e-07	0.0088	0.655	NA
cg08551078	7	99935133	8.33e-08	0.535	0.305	NA
cg23723486	7	101361745	7.44e-09	0.000119	0.817	NA
cg25311470	7	107950866	1.12e-08	0.113	0.603	NA
cg06987468	7	116963502	7.62e-08	0.516	0.454	NA
cg16703934	7	128786732	6.86e-09	0.0132	0.36	NA
cg10428536	7	134870726	2.36e-09	0.000954	0.943	NA
cg24575234	7	136553884	1.41e-08	0.136	0.859	NA
cg07131166	7	138089188	1.68e-12	0.0566	0.996	NA
cg03412967	7	143825736	2.43e-10	0.519	0.681	NA
cg09205595	7	150782539	2.63e-10	0.45	0.953	NA
cg26949393	7	150827298	3.31e-10	0.00505	0.101	NA
cg13636543	7	158200291	1.49e-07	0.0146	0.763	NA
cg05682581	8	929958	5.56e-11	0.472	0.243	NA
cg09584650	8	2002012	1.17e-13	0.00333	0.00911	0.000308
cg13601595	8	10468038	1.34e-07	0.00975	0.815	NA
cg25231776	8	10480438	5.76e-11	0.257	0.67	NA
cg23717764	8	12526205	4.14e-10	0.0124	0.244	NA
cg26244164	8	12987449	9.94e-08	0.471	0.592	NA
cg13559439	8	12989237	1.71e-08	0.652	0.811	NA
cg25460807	8	21908022	5.67e-09	0.0257	0.37	NA
cg25875537	8	21909033	4.76e-09	0.842	0.65	NA
cg25764534	8	22485721	2.41e-10	0.435	0.693	NA
cg17836177	8	22735111	1.95e-10	0.75	0.703	NA
cg01211283	8	22735276	6.15e-12	0.24	0.534	NA
cg09423126	8	22735333	1.53e-09	0.393	0.213	NA
cg06971659	8	27941552	5.01e-10	0.0168	0.32	NA
cg19162158	8	32405427	1.35e-07	0.104	0.246	NA
cg01976921	8	38342087	9.08e-08	0.0209	0.946	NA
cg26185500	8	38371413	6.09e-09	0.0566	0.66	NA
cg25897519	8	41427415	2.18e-08	0.0294	0.156	NA
cg04563438	8	42065244	1.48e-10	0.355	0.259	NA
cg12091331	8	42065314	6.81e-09	0.394	0.485	NA
cg01651915	8	55795551	1.39e-08	0.759	0.547	NA
cg03598366	8	61789011	7.96e-10	0.67	0.819	NA
cg06993761	8	101170141	7.31e-09	0.063	0.926	NA
cg21399717	8	102263157	1.14e-11	0.0478	0.746	NA
cg08500172	8	127908827	9.94e-09	0.0282	0.953	NA
cg26471398	8	141287030	6.46e-08	0.192	0.579	NA
cg17635777	8	142446785	7.66e-15	0.0603	0.852	NA
cg04128945	8	144264834	1.13e-07	0.000156	0.542	NA
cg04404240	8	144325376	7e-08	0.00166	0.385	NA
cg08170427	8	144410815	7.8e-08	0.0525	0.79	NA
cg13282195	8	144660772	6.73e-08	0.0934	0.8	NA
cg20784950	8	145002522	4.66e-09	0.646	0.965	NA
cg24891660	8	145003653	3.7e-10	0.753	0.938	NA
cg04757492	8	145003862	9.14e-13	0.239	0.952	NA
cg08090367	8	145005311	1.53e-10	0.723	0.418	NA
cg21535931	8	145029603	5.82e-10	0.149	0.342	NA
cg04565464	8	145669602	5.82e-08	0.0557	0.582	NA
cg13595143	9	472966	2.3e-18	0.53	0.542	NA
cg26535072	9	72288156	9.37e-08	0.996	0.352	NA
cg14446406	9	93919335	5.01e-08	0.756	0.00681	0.0314
cg13538006	9	95897313	6.27e-10	0.19	0.688	NA
cg13951450	9	99171316	1.67e-09	0.0845	0.79	NA
cg03776935	9	99773358	5.15e-08	0.729	0.957	NA
cg14406134	9	117014922	1.34e-07	0.00773	0.543	NA
cg10404717	9	131154962	8.7e-09	0.0581	0.696	NA
cg21170085	9	137645730	1.2e-07	0.000506	0.7	NA
cg14240223	9	139429185	4.89e-10	0.317	0.441	NA
cg14604066	9	139590572	2.62e-15	0.143	0.346	NA
cg13718729	9	140056619	2.12e-09	0.139	0.596	NA
cg15584954	10	412325	1.94e-11	0.0971	0.815	NA
cg04926193	10	497316	1.78e-12	0.0295	0.387	NA
cg19765175	10	697840	4.82e-08	0.0352	0.352	NA
cg26533193	10	726822	1.48e-07	0.0735	0.234	NA
cg12799314	10	1405193	1.67e-08	0.888	0.772	NA
cg22172057	10	1405937	1.56e-08	0.954	0.732	NA
cg04271617	10	1416546	2.02e-08	0.0746	0.195	NA
cg05785989	10	3306812	3.93e-09	0.0507	0.506	NA
cg02449762	10	5661741	5.22e-13	0.212	0.786	NA
cg13316404	10	6191076	5.86e-08	0.00154	0.566	NA
cg25906638	10	10914374	4.83e-10	0.262	0.828	NA
cg25119743	10	11059290	8.22e-09	0.0548	0.664	NA
cg08441029	10	11148711	9.35e-09	0.0489	0.786	NA
cg09064095	10	11787029	3.91e-09	0.0254	0.0681	NA
cg07191657	10	14478541	2.46e-09	0.473	0.865	NA
cg02947450	10	22766861	1.17e-11	0.276	0.527	NA
cg07028733	10	29228804	8.94e-08	0.913	0.57	NA
cg27315314	10	29228903	2.54e-08	0.951	0.546	NA
cg00520933	10	31607160	1.41e-07	0.739	0.277	NA
cg26023748	10	54515151	1.28e-07	8.53e-05	0.252	NA
cg01449444	10	57659566	1.09e-07	0.0369	0.875	NA
cg11503710	10	64396659	3.04e-08	0.0814	0.443	NA
cg14961117	10	71632008	2.81e-10	0.00217	0.557	NA
cg01464515	10	72254323	4.95e-09	0.769	0.618	NA
cg20418394	10	72254335	6.07e-08	0.655	0.363	NA
cg24938210	10	73498640	1.1e-07	0.62	0.139	NA
cg14916175	10	73529624	9.37e-08	0.296	0.299	NA
cg20543544	10	81003657	2.1e-09	0.211	0.557	NA
cg18525126	10	88617460	1.69e-09	0.422	0.658	NA
cg12226009	10	91263650	3.7e-08	0.0876	0.205	NA
cg15233961	10	96990543	2.8e-09	0.041	0.347	NA
cg03269218	10	96990700	2.62e-08	0.0493	0.322	NA
cg15454820	10	96990858	5.41e-09	0.061	0.403	NA
cg24503796	10	102107676	7.8e-10	0.154	0.203	NA
cg03440556	10	102107757	1.28e-13	0.186	0.204	NA
cg10521450	10	105439280	8.85e-11	0.000147	0.0226	4.73e-05
cg23786152	10	105610562	1.37e-09	0.677	0.396	NA
cg15638709	10	110226387	2.48e-08	0.785	0.428	NA
cg22633280	10	110671907	1.38e-08	0.386	0.0296	0.055
cg04475085	10	115439367	4.72e-09	0.232	0.988	NA
cg08580014	10	118368634	7.76e-08	0.0993	0.488	NA
cg17453460	10	118369423	1.92e-08	0.0298	0.673	NA
cg24120153	10	122610486	4.12e-08	0.717	0.271	NA
cg23791011	10	124219564	3.99e-08	0.0449	0.736	NA
cg17389077	10	128810904	5.77e-08	0.338	0.161	NA
cg13929328	10	129535898	2.5e-08	0.123	0.271	NA
cg18064754	10	131367541	2.33e-09	0.000246	0.163	NA
cg04876500	10	131367623	4.51e-10	5.04e-05	0.676	NA
cg20568497	10	133558893	1.15e-10	0.304	0.467	NA
cg07400503	10	134110222	4.7e-10	0.00252	0.931	NA
cg05459190	10	134110326	4.62e-08	0.00874	0.798	NA
cg04496042	10	134697771	3.5e-08	0.508	0.613	NA
cg07810522	10	135238628	2.79e-08	0.00488	0.00482	0.000236
cg08495239	10	135273341	2.24e-11	0.0157	0.619	NA
cg05525601	10	135383423	5.47e-08	0.0101	0.00428	0.000403
cg03481077	11	380593	8.4e-08	0.00581	0.0191	0.00102
cg01909245	11	1873757	4.21e-10	0.00923	0.656	NA
cg19280572	11	1873884	4.81e-11	0.00174	0.675	NA
cg07237979	11	1874017	8.45e-10	0.00281	0.908	NA
cg23596244	11	2296922	2.05e-09	0.0167	0.726	NA
cg18729298	11	2555203	1.32e-07	0.000761	0.931	NA
cg13145504	11	2594840	1.48e-07	0.0293	0.608	NA
cg01917852	11	2772759	1.65e-09	0.000638	0.903	NA
cg24497361	11	3858493	3.51e-08	0.013	0.46	NA
cg00423453	11	5372944	1.71e-08	0.0761	0.735	NA
cg01902758	11	8816428	1.11e-09	0.00245	0.293	NA
cg09412882	11	12271701	6.64e-09	0.135	0.352	NA
cg26320696	11	12399109	3.4e-08	0.0563	0.00509	0.00218
cg20019985	11	32008961	5.35e-09	0.342	0.124	NA
cg13301003	11	32449254	8.68e-08	0.806	0.389	NA
cg09147985	11	40314618	1.16e-07	0.355	0.0243	0.0433
cg03470671	11	45115584	6.32e-08	0.000194	0.0652	NA
cg04378288	11	45718207	2.74e-11	0.00996	0.46	NA
cg13326175	11	45718234	1.01e-10	0.0342	0.634	NA
cg05136848	11	45718281	2.49e-11	0.28	0.722	NA
cg23542274	11	45718455	4.08e-09	0.0808	0.249	NA
cg26004221	11	45718464	5.35e-08	0.0443	0.0425	0.0121
cg20774552	11	46415316	1.01e-09	0.106	0.638	NA
cg26786045	11	61672207	1.27e-08	0.855	0.524	NA
cg12255774	11	61689144	9.39e-10	0.00274	0.0365	0.000993
cg23584647	11	61717191	7.37e-09	0.358	0.977	NA
cg16146033	11	62767323	2.84e-08	0.00318	0.466	NA
cg06917325	11	62783123	1.24e-07	0.0133	0.204	NA
cg04850017	11	63683019	1.97e-10	0.819	0.952	NA
cg12527260	11	63683744	9.76e-09	0.767	0.538	NA
cg07029024	11	65249342	1.7e-08	0.09	0.539	NA
cg04006266	11	66300458	1.54e-11	0.415	0.424	NA
cg06817264	11	66335649	1.73e-08	0.105	0.459	NA
cg24851651	11	66362959	1.25e-10	0.0757	0.227	NA
cg02506324	11	66460785	2.98e-10	0.00253	0.671	NA
cg24974729	11	67764320	2.1e-08	0.902	0.00669	0.0385
cg12289926	11	68153810	8.08e-09	0.899	0.481	NA
cg15302350	11	68180760	6.19e-09	0.118	0.00294	0.00259
cg22986999	11	68781976	9e-08	0.153	0.107	NA
cg05771342	11	68782202	6.18e-08	0.16	0.724	NA
cg24006547	11	71259341	9.19e-10	0.631	0.292	NA
cg02845204	11	71259439	3.29e-08	0.0397	0.234	NA
cg09784886	11	71293996	3.46e-08	0.00119	0.242	NA
cg01548965	11	73088618	2.99e-08	0.264	0.676	NA
cg17700453	11	74657466	3.78e-13	0.0939	0.835	NA
cg14140874	11	75277124	9.46e-08	0.00216	0.622	NA
cg20232503	11	77125157	5.17e-08	0.0343	0.277	NA
cg19901956	11	77921274	4.13e-08	0.383	0.252	NA
cg19490678	11	79651476	1.16e-09	0.405	0.432	NA
cg17043191	11	79968672	9.32e-08	0.522	0.972	NA
cg01219426	11	95856658	8.81e-10	0.0158	0.705	NA
cg05925497	11	100734094	3.67e-09	0.149	0.706	NA
cg27471124	11	109292789	2.68e-08	0.529	0.138	NA
cg12445422	11	113920436	5.03e-08	0.0317	0.754	NA
cg01697865	11	117856007	9.75e-08	0.0022	0.377	NA
cg05468843	11	117857990	1.22e-07	0.00201	0.833	NA
cg14971286	11	119598257	2e-08	0.192	0.765	NA
cg19038246	11	123345778	7.63e-09	0.195	0.33	NA
cg26069044	11	124613956	9.43e-09	0.949	0.924	NA
cg22372285	11	125951005	1.06e-07	0.235	0.63	NA
cg19747968	11	131940559	1.21e-08	0.0936	0.104	NA
cg09111831	12	261982	3.06e-08	0.139	0.516	NA
cg07807026	12	2041581	4.81e-08	0.0326	0.928	NA
cg14753631	12	3260174	8.41e-09	0.00944	0.0574	NA
cg19859729	12	3281556	7.99e-11	0.0361	0.697	NA
cg23702046	12	3371110	9.35e-08	0.00175	0.5	NA
cg00133624	12	3756130	1e-09	0.132	0.24	NA
cg02914652	12	4417142	1.06e-07	0.548	0.85	NA
cg01661897	12	4671207	8.23e-12	0.897	0.427	NA
cg03055065	12	4671310	1.28e-09	0.937	0.258	NA
cg11146114	12	4671731	3.25e-08	0.896	0.269	NA
cg25771683	12	5538415	2.37e-08	0.991	0.904	NA
cg27423216	12	5543269	2.2e-11	0.509	0.969	NA
cg16874583	12	7781004	3.75e-09	0.121	0.353	NA
cg10578777	12	7781093	1.61e-10	0.0957	0.27	NA
cg14906510	12	7781169	7.6e-10	0.106	0.338	NA
cg25828445	12	7781288	8.51e-10	0.124	0.341	NA
cg09651654	12	7781431	8.38e-09	0.0357	0.419	NA
cg12810837	12	9822287	9.39e-08	0.00014	0.312	NA
cg06147361	12	24689930	2.17e-08	0.133	0.686	NA
cg17405840	12	24717001	5.81e-08	0.227	0.317	NA
cg21172322	12	25055108	1.89e-08	0.144	0.769	NA
cg21544415	12	26288686	7.09e-10	0.000509	0.751	NA
cg10518543	12	38710700	1.15e-08	0.0999	0.883	NA
cg14243778	12	41086879	2.15e-08	0.0752	0.608	NA
cg18464274	12	42537617	9.43e-08	0.122	0.359	NA
cg05154234	12	48204680	1.98e-09	0.129	0.454	NA
cg01726767	12	48965123	1.19e-07	0.00992	0.569	NA
cg11051139	12	52580428	6.14e-10	0.0531	0.742	NA
cg10901383	12	57406900	7.93e-10	0.364	0.944	NA
cg02732509	12	58241200	2.85e-11	0.495	0.122	NA
cg23105471	12	58241215	2.94e-10	0.538	0.402	NA
cg25961136	12	58246871	1.15e-07	0.0668	0.739	NA
cg11125883	12	68729045	1.09e-07	0.000346	0.772	NA
cg19312404	12	104213449	8.79e-08	0.324	0.0125	0.0228
cg23816140	12	109035219	8.37e-08	0.0721	0.664	NA
cg16797699	12	109569084	1.81e-10	5.59e-08	0.431	NA
cg08866695	12	109596187	7.08e-08	0.144	0.755	NA
cg24727480	12	109901083	7.17e-08	0.0941	0.189	NA
cg12870014	12	110450643	1.18e-07	0.61	0.286	NA
cg00924143	12	114881676	1.51e-07	0.0065	0.0224	0.00131
cg05934015	12	129280265	6.43e-08	0.01	0.217	NA
cg24102222	12	129280449	1.81e-08	0.0551	0.0911	NA
cg25713370	12	129326769	2.54e-08	0.156	0.974	NA
cg05863637	12	130529650	1.02e-09	0.0208	0.7	NA
cg23745444	12	130624293	6.73e-15	0.125	0.217	NA
cg23060047	12	130819504	6.86e-08	0.263	0.507	NA
cg09595912	12	130819634	6.23e-11	0.045	0.631	NA
cg15858166	12	130953551	1.01e-09	0.431	0.26	NA
cg26922917	12	131622584	7.19e-08	0.284	0.616	NA
cg09180566	13	24736095	5.31e-09	0.864	0.387	NA
cg03947632	13	28404089	1.58e-08	0.669	0.546	NA
cg15696906	13	38444134	4.02e-09	0.0822	0.208	NA
cg25253705	13	78314465	1.36e-07	0.227	0.38	NA
cg01185345	13	99218287	5.39e-08	0.0314	0.0324	0.0071
cg17176619	13	99218657	2.38e-08	0.244	0.294	NA
cg02771673	13	101137103	7.34e-09	0.287	0.945	NA
cg17479245	13	101328588	1.4e-08	0.0735	0.278	NA
cg26918935	13	108920801	8.43e-08	0.544	0.968	NA
cg16995606	13	108920808	5.93e-09	0.473	0.581	NA
cg09646392	13	108921052	8.91e-10	0.473	0.945	NA
cg03357721	13	111956695	2.06e-11	0.0624	0.0981	NA
cg26682407	13	113660246	3.97e-10	0.00167	0.953	NA
cg12437013	13	114161939	5.75e-08	0.745	0.951	NA
cg07276358	13	114263342	4.87e-08	0.182	0.434	NA
cg23281529	13	114823829	3.87e-08	0.00196	0.667	NA
cg24009030	13	114912327	7.68e-08	0.0014	0.0293	0.000447
cg21876626	14	22005045	4.77e-08	0.0225	0.524	NA
cg23167606	14	22265369	2.75e-08	0.765	0.8	NA
cg03035162	14	22993190	9.04e-08	0.0209	0.945	NA
cg01878807	14	24422368	6.11e-13	0.0454	0.641	NA
cg07535928	14	37641436	9.58e-08	0.638	0.132	NA
cg01270593	14	51339072	3.05e-09	0.0568	0.207	NA
cg16789764	14	89066213	8.27e-08	0.00906	0.775	NA
cg18657988	14	89804447	4.25e-08	0.0031	0.0686	NA
cg01956154	14	94423399	9.45e-08	0.0154	0.448	NA
cg26088680	14	95359766	5.61e-08	0.466	0.15	NA
cg00867901	14	99787006	6.03e-08	0.0523	0.173	NA
cg04388666	14	100072073	2.35e-10	0.00898	0.407	NA
cg14121301	14	101307418	9.26e-09	0.00341	0.446	NA
cg18825703	14	103675748	1.17e-07	0.432	0.766	NA
cg10938556	14	105126275	1.73e-10	0.121	0.321	NA
cg19611441	14	105126372	9.79e-15	0.163	0.521	NA
cg13667739	14	105944604	3.56e-10	0.21	0.754	NA
cg06285241	14	105944655	9.41e-10	0.262	0.732	NA
cg06618474	14	105952171	3.36e-11	0.366	0.124	NA
cg07065217	14	105953092	1.48e-07	0.154	0.94	NA
cg04720065	14	106854987	6.96e-08	0.0192	0.345	NA
cg26134913	15	26328049	1.36e-08	0.331	0.327	NA
cg18490614	15	27213362	4.73e-09	0.392	0.0892	NA
cg25605243	15	28212967	2.63e-08	0.00552	0.82	NA
cg24447866	15	29034942	3.6e-08	0.887	0.861	NA
cg09214243	15	29968124	1.4e-07	0.00402	0.305	NA
cg08736544	15	30483647	3.53e-09	0.567	0.278	NA
cg10760299	15	45669010	2.1e-10	0.00668	0.151	NA
cg05280133	15	45670068	2.18e-10	0.196	0.791	NA
cg14910265	15	45670406	8.21e-09	0.944	0.532	NA
cg14582100	15	45693742	6.69e-13	0.204	0.981	NA
cg06364757	15	55881246	7.21e-08	0.0176	0.948	NA
cg27554954	15	60691595	2.44e-10	0.0166	0.19	NA
cg09837656	15	65149245	3.8e-08	0.0315	0.439	NA
cg00910882	15	65648312	5.15e-08	0.00952	0.171	NA
cg24579218	15	68104479	4.4e-12	0.225	0.907	NA
cg09917562	15	68114909	1.83e-09	0.973	0.913	NA
cg21402364	15	74257642	3.69e-08	0.0308	0.705	NA
cg22563815	15	78856949	7.16e-11	0.192	0.639	NA
cg21052814	15	79328213	1.34e-12	0.0711	0.666	NA
cg05624577	15	81411055	3.77e-11	0.302	0.916	NA
cg08662227	15	81411066	8.08e-09	0.267	0.924	NA
cg25029264	15	81426347	5.5e-10	0.201	0.693	NA
cg14380111	15	81426360	1.09e-10	0.119	0.481	NA
cg26546864	15	81426434	4.59e-08	0.333	0.719	NA
cg18054026	15	81426820	3.02e-08	0.328	0.99	NA
cg26657240	15	81475061	1.16e-07	0.704	0.4	NA
cg01156844	15	85520317	6.62e-08	0.0998	0.51	NA
cg24954977	15	85544382	7.97e-08	0.374	0.677	NA
cg05775517	15	93158989	2.91e-08	0.888	0.101	NA
cg01021488	15	99395581	6.09e-09	0.00534	0.613	NA
cg05884870	15	100654807	4.13e-08	0.00048	0.692	NA
cg21700663	15	101093900	1.41e-07	0.698	0.167	NA
cg03000848	16	396164	1.65e-08	0.157	0.00291	0.00334
cg27144592	16	783916	5.75e-09	0.349	0.363	NA
cg01023703	16	1393766	1.5e-08	0.947	0.476	NA
cg06161600	16	1393797	1.6e-08	0.676	0.719	NA
cg27583220	16	3064377	9.86e-09	0.000922	0.507	NA
cg27094376	16	3639688	1.21e-07	0.178	0.959	NA
cg07628416	16	4033297	6.52e-09	0.089	0.905	NA
cg00470955	16	7354432	1.41e-08	0.262	0.786	NA
cg05453016	16	15073109	1.24e-07	0.284	0.588	NA
cg00964321	16	15083956	2e-12	0.652	0.677	NA
cg07423334	16	15084066	6e-12	0.52	0.962	NA
cg00960790	16	15247312	4.18e-10	0.486	0.879	NA
cg08181850	16	17200244	1.66e-10	0.146	0.157	NA
cg26903216	16	17228439	3.06e-08	0.354	0.809	NA
cg27565277	16	17228474	1.05e-07	0.126	0.244	NA
cg16484020	16	23217411	1.13e-09	0.0932	0.326	NA
cg00201760	16	28518385	5.9e-08	0.0379	0.773	NA
cg08027123	16	29296186	1.46e-09	0.00123	0.951	NA
cg16591159	16	31487813	8.8e-08	0.353	0.515	NA
cg25395329	16	31487852	2.76e-08	0.121	0.627	NA
cg13473336	16	31494571	1.37e-07	0.0112	0.259	NA
cg06888094	16	31498506	8.65e-08	0.89	0.457	NA
cg16446484	16	31581309	1.32e-08	0.555	0.91	NA
cg05713954	16	49518536	1.23e-07	0.652	0.0703	NA
cg03466717	16	49564370	2.32e-13	0.108	0.34	NA
cg04170948	16	56979519	4.13e-08	0.622	0.837	NA
cg09100343	16	57147202	1.04e-07	0.00216	0.649	NA
cg09018739	16	57180107	5.46e-09	1.48e-05	0.517	NA
cg01496136	16	57375219	3.52e-09	0.000352	0.882	NA
cg01718742	16	62070184	2.38e-08	0.116	0.106	NA
cg09322513	16	65555681	1.23e-07	0.0796	0.943	NA
cg04215511	16	76310816	2.11e-08	0.183	0.18	NA
cg05438719	16	81476518	3.8e-08	0.0112	0.0199	0.00187
cg08550517	16	85414644	2.48e-12	0.279	0.834	NA
cg06490845	16	88858315	1.21e-08	0.00467	0.847	NA
cg07402062	16	89894098	2.7e-09	0.353	0.718	NA
cg21285383	16	89894308	2.49e-09	0.379	0.356	NA
cg08854185	16	90077956	7.4e-08	0.0554	0.834	NA
cg11070818	17	400410	1.96e-08	0.148	0.0719	NA
cg16835101	17	406380	1.36e-07	0.719	0.176	NA
cg00430613	17	406426	1.16e-07	0.694	0.246	NA
cg05280794	17	1040653	4.39e-08	0.821	0.697	NA
cg02352716	17	1104805	7.93e-11	0.047	0.742	NA
cg26247880	17	1131424	7.55e-10	0.000427	0.969	NA
cg19504184	17	1170806	1.23e-08	0.0571	0.575	NA
cg03944143	17	2595123	5.13e-08	0.716	0.302	NA
cg07007165	17	3872418	4.55e-08	0.0451	0.567	NA
cg12393272	17	4483823	8.69e-08	0.00112	0.823	NA
cg21216471	17	4644276	1.03e-07	0.0132	0.543	NA
cg05174446	17	6943341	5.06e-09	0.158	0.0731	NA
cg18736141	17	6945510	2.39e-09	0.681	0.775	NA
cg03892045	17	6947288	2.09e-08	0.609	0.892	NA
cg13181928	17	6947323	5.1e-12	0.495	0.329	NA
cg07011163	17	6947325	1.8e-09	0.771	0.272	NA
cg13377102	17	7832764	1.36e-07	0.0187	0.949	NA
cg13407335	17	7832852	4.15e-09	0.0023	0.873	NA
cg01323777	17	7832943	4.21e-08	0.00878	0.953	NA
cg19786602	17	7966326	1.44e-09	0.0193	0.669	NA
cg20250341	17	8124867	2.88e-08	0.985	0.789	NA
cg17958984	17	8653113	3.59e-10	0.048	0.881	NA
cg13330559	17	11144043	2.44e-08	0.297	0.72	NA
cg17807479	17	11145042	1.51e-07	0.0221	0.0737	NA
cg08701429	17	15394553	1.05e-07	0.543	0.434	NA
cg16861845	17	15652329	3.38e-08	0.0765	0.331	NA
cg20748397	17	18062972	2.36e-08	0.00531	0.443	NA
cg03972823	17	18922237	3.96e-08	0.000965	0.631	NA
cg19169154	17	19287978	1.43e-07	0.658	0.354	NA
cg01530032	17	19435805	1.58e-08	0.0111	0.783	NA
cg08194009	17	25707428	3.15e-08	0.122	0.368	NA
cg18033416	17	30592033	2.12e-08	0.206	0.0568	NA
cg16824477	17	40192449	5.06e-08	0.247	0.815	NA
cg20359565	17	41043969	1.15e-17	0.000713	0.959	NA
cg13559306	17	41534491	7e-09	0.00148	0.496	NA
cg14578363	17	42785078	1.23e-11	0.0214	0.0822	NA
cg03745114	17	46017593	2.58e-08	0.00434	0.735	NA
cg22266211	17	46662371	1.31e-08	0.0648	0.402	NA
cg02642822	17	46666926	3.72e-09	0.116	0.217	NA
cg17839611	17	47286802	7.93e-12	0.00687	0.224	NA
cg05716556	17	47287410	2.71e-09	0.0325	0.0143	0.00346
cg19457909	17	59206070	9.22e-08	0.0208	0.804	NA
cg15723222	17	59222476	2.02e-10	0.0766	0.953	NA
cg00117908	17	66255666	1.34e-09	0.00486	0.199	NA
cg16960674	17	72013430	7.57e-09	0.0306	0.125	NA
cg22455529	17	73495353	1.11e-16	0.0515	0.905	NA
cg25649188	17	73499917	1.93e-14	0.000359	0.391	NA
cg19808047	17	75241555	1.11e-08	0.0286	0.78	NA
cg25069807	17	76171191	9.95e-09	0.693	0.218	NA
cg09577144	17	76573499	5.14e-09	0.039	0.177	NA
cg25161310	17	76625975	1.01e-08	0.0266	0.393	NA
cg06901238	17	77706717	3.59e-08	0.209	0.468	NA
cg18406924	17	78701257	1.15e-13	0.019	0.79	NA
cg09516200	17	78735324	6.22e-13	0.167	0.945	NA
cg06412669	17	78735550	6.26e-08	0.181	0.674	NA
cg16018154	17	78863570	1.02e-07	0.866	0.621	NA
cg17830209	17	79006166	4.76e-09	0.0071	0.0899	NA
cg09142578	17	79140486	2.43e-08	0.241	0.567	NA
cg21453758	17	80185943	2.14e-09	0.756	0.848	NA
cg19378416	17	80372775	2.32e-09	0.385	0.663	NA
cg15696634	18	19746953	3.67e-09	0.0102	0.687	NA
cg06619066	18	24765154	2.47e-08	0.541	0.745	NA
cg24391240	18	47792928	5.25e-08	0.133	0.71	NA
cg12929678	18	67624393	1.52e-07	0.375	0.351	NA
cg04727522	18	77793182	9.53e-09	0.469	0.849	NA
cg23281729	18	78005477	1.54e-08	0.943	0.989	NA
cg09788082	19	1163485	1.46e-07	0.0468	0.131	NA
cg18541087	19	3293448	1.54e-10	0.0619	0.189	NA
cg14034476	19	3556718	2.47e-08	0.755	0.241	NA
cg20366831	19	3760955	5.73e-08	0.0204	0.953	NA
cg04891836	19	6670390	4.1e-09	0.00247	0.655	NA
cg19751789	19	11199944	4.86e-09	0.737	0.55	NA
cg01045132	19	11649571	5.06e-08	0.335	0.187	NA
cg23959252	19	14181589	2.62e-08	0.317	0.804	NA
cg21956434	19	17377697	8.43e-08	0.333	0.132	NA
cg10741422	19	21769315	2.18e-08	0.00294	0.337	NA
cg26346108	19	35329641	3.12e-09	0.0104	0.995	NA
cg22351833	19	35330007	5.6e-11	0.0558	0.973	NA
cg01413790	19	35330180	1.42e-10	0.0521	0.782	NA
cg08539991	19	36203832	3.13e-08	0.0109	0.569	NA
cg03587422	19	36367330	2.29e-08	2.75e-08	0.599	NA
cg22522066	19	38754726	5.01e-10	0.248	0.132	NA
cg13301014	19	38754768	1.67e-09	0.264	0.204	NA
cg00488829	19	41531916	1.7e-08	0.241	0.564	NA
cg25520249	19	41700269	2.22e-08	0.0184	0.717	NA
cg16857134	19	46712292	1.32e-09	0.00117	0.141	NA
cg11808658	19	46971373	6.09e-10	0.0779	0.851	NA
cg06484000	19	46998383	9.35e-08	0.00105	0.711	NA
cg19327213	19	47988783	3.99e-08	0.0074	0.432	NA
cg14780446	19	48565104	9.62e-08	0.455	0.323	NA
cg27262821	19	49184628	5.12e-08	0.062	0.713	NA
cg03737367	19	50005045	8.63e-08	0.109	0.204	NA
cg09923953	19	51525638	7.93e-08	0.00674	0.365	NA
cg21657577	19	52956622	3.53e-08	0.00805	0.603	NA
cg17142898	19	53928496	4.52e-08	0.531	0.725	NA
cg00876196	19	55315034	9.3e-08	0.233	0.767	NA
cg24699670	19	55660614	9.31e-08	0.949	0.746	NA
cg19393762	19	55661872	4.52e-09	0.151	0.877	NA
cg18838701	19	55668612	6.03e-09	0.418	0.124	NA
cg24713204	19	57019373	5.56e-09	0.385	0.0241	0.0462
cg02940165	19	57149563	4.21e-08	0.444	0.087	NA
cg08333333	19	57182844	4.95e-10	0.634	0.0893	NA
cg12259537	19	58514694	1.47e-08	0.415	0.0774	NA
cg20449685	19	58545728	1.62e-08	0.156	0.0474	0.0381
cg08436467	20	3024166	1.1e-07	0.317	0.653	NA
cg07549715	20	3024204	9.77e-11	0.191	0.181	NA
cg14603345	20	11871375	2.35e-08	0.0757	0.247	NA
cg01552272	20	13976096	1.11e-07	0.186	0.0709	NA
cg24446326	20	19952018	1.32e-10	0.00731	0.28	NA
cg26130053	20	19981722	7.12e-20	0.536	0.633	NA
cg07676859	20	23015932	1.23e-08	0.78	0.791	NA
cg21565575	20	35274281	1.36e-11	0.0728	0.94	NA
cg14329026	20	35274941	1.34e-12	0.0471	0.684	NA
cg20709530	20	36040249	2.19e-09	0.137	0.219	NA
cg08254089	20	36933189	1.45e-08	0.0679	0.87	NA
cg17485530	20	36974799	1.4e-08	0.239	0.763	NA
cg26912636	20	56286391	7.21e-08	0.051	0.51	NA
cg16430535	20	61342164	2.6e-09	0.0232	0.937	NA
cg21387281	20	61435439	2.6e-09	0.0044	0.0896	NA
cg24818238	20	62178498	2.03e-08	0.958	0.0236	0.114
cg22442730	20	62179233	1e-08	0.0695	0.881	NA
cg03842063	20	62190522	9.84e-10	0.719	0.709	NA
cg01073332	20	62574023	2.13e-08	0.832	0.0185	0.0785
cg03102788	20	62738880	1.57e-08	0.272	0.775	NA
cg15168892	21	15220709	3.27e-10	0.103	0.723	NA
cg01444578	21	28216559	4.86e-12	0.117	0.684	NA
cg09702434	21	32622078	1.26e-07	0.00784	0.538	NA
cg07034561	21	43916159	1.02e-09	0.254	0.162	NA
cg19318330	21	44782872	1.48e-08	0.519	0.149	NA
cg01772743	21	45576085	6.73e-10	0.000101	0.469	NA
cg01992765	21	45622493	3.6e-16	0.0368	0.192	NA
cg18474885	21	46292084	2.89e-09	0.55	0.539	NA
cg01007374	21	47392916	1.72e-08	0.602	0.205	NA
cg20997320	21	47845610	1.03e-07	0.237	0.0186	0.0243
cg02724647	22	17646207	3.26e-09	0.0601	0.188	NA
cg25618765	22	20670922	1.21e-07	0.559	0.192	NA
cg25214792	22	21369513	1.19e-07	0.797	0.434	NA
cg22262140	22	21986976	1.13e-15	0.00531	0.42	NA
cg24144883	22	21986985	1.08e-11	0.000756	0.926	NA
cg06319288	22	21987032	4.79e-16	0.00013	0.538	NA
cg21675424	22	21987039	2.91e-14	0.00115	0.919	NA
cg07252792	22	21987048	3.02e-15	0.00117	0.362	NA
cg03930964	22	23522374	1.06e-09	0.0971	0.31	NA
cg00281467	22	23522460	1.68e-13	0.233	0.292	NA
cg04028010	22	23522474	2.39e-10	0.539	0.577	NA
cg06494464	22	24992604	2.4e-08	0.000752	0.423	NA
cg15685223	22	25084556	4.88e-08	0.000233	0.89	NA
cg08390994	22	36563027	2.23e-16	0.837	0.732	NA
cg15245051	22	36563117	6.56e-17	0.795	0.491	NA
cg18617091	22	37495019	2.58e-09	0.0172	0.944	NA
cg13780303	22	39078941	2.55e-10	0.0141	0.677	NA
cg05117693	22	40006573	3.47e-09	0.00204	0.0383	0.000803
cg10460036	22	40048334	3.28e-08	0.0408	0.479	NA
cg17401067	22	41840292	3.18e-10	0.0643	0.705	NA
cg03806693	22	41940476	4.8e-09	0.0578	0.452	NA
cg02738086	22	41941494	6.74e-09	0.246	0.848	NA
cg25447894	22	41957443	2.48e-11	0.0929	0.246	NA
cg10211626	22	42085361	4.12e-12	0.0551	0.219	NA
cg01529207	22	42485811	4.86e-10	0.238	0.869	NA
cg10836392	22	44258132	2.86e-11	0.242	0.186	NA
cg19863740	22	44576869	2.49e-08	0.000823	0.132	NA
cg15236483	22	46285682	1.6e-09	0.192	0.889	NA
cg03741889	22	46285897	6.69e-09	0.0273	0.349	NA
cg11503875	22	46285985	3.91e-08	0.106	0.24	NA
cg09491104	22	46646882	1.09e-07	0.764	0.73	NA
cg27079726	22	46659317	2.65e-08	0.427	0.103	NA
cg07012999	22	46692446	1.39e-07	0.161	0.239	NA

## Sheet: S1D
cpgs	chr	bp	eth_anova_p	adj_eth_anova_p	poly_p	adj_eth_poly_p
cg16366262	1	1118157	2.47e-10	0.0259	0.595	NA
cg27185793	1	1238797	4.56e-08	0.0348	0.579	NA
cg09668627	1	1371844	1.16e-08	0.227	0.289	NA
cg05117823	1	3056152	1.17e-07	0.0563	0.57	NA
cg26891951	1	3129579	5.2e-08	0.813	0.995	NA
cg02265922	1	3477168	9.17e-09	0.0257	0.0295	0.0055
cg22383924	1	3590479	3.15e-08	0.307	0.377	NA
cg17804348	1	3649473	4.65e-12	0.0235	0.291	NA
cg17848003	1	3704513	1.82e-09	0.0213	0.232	NA
cg00600854	1	4191364	9.34e-08	0.0283	0.763	NA
cg16672535	1	6510652	2.1e-09	2.29e-05	0.88	NA
cg00853242	1	6511997	2.29e-08	0.00334	0.134	NA
cg21211780	1	6513502	8.57e-08	0.0566	0.142	NA
cg07017737	1	6516324	5.39e-10	0.00148	0.0444	0.000705
cg02900253	1	6673709	9.33e-08	0.00976	0.642	NA
cg26413691	1	7119074	7.88e-08	0.0894	0.52	NA
cg04078418	1	7642984	2.24e-13	0.0174	0.966	NA
cg06972019	1	8937448	1e-09	0.0852	0.0852	NA
cg11947782	1	9775985	8.05e-08	0.0077	0.61	NA
cg01943221	1	9776133	3.25e-08	0.00527	0.214	NA
cg16057915	1	10690564	4.74e-08	0.0306	0.331	NA
cg16365973	1	11986250	2.16e-11	0.529	0.755	NA
cg01061626	1	11986394	1.67e-12	0.649	0.351	NA
cg11345438	1	11986397	2.68e-12	0.635	0.645	NA
cg15895132	1	12688622	2.4e-08	0.00665	0.554	NA
cg01567509	1	15104223	1.5e-09	0.149	0.594	NA
cg24735235	1	16163479	6.43e-10	0.0449	0.741	NA
cg04889800	1	16163555	1.35e-08	0.0794	0.673	NA
cg11570511	1	16543021	1.11e-08	0.475	0.169	NA
cg26541649	1	17216201	1.45e-07	0.07	0.128	NA
cg04875062	1	17305562	1.03e-07	0.0111	0.0963	NA
cg14844953	1	19339051	5.47e-10	0.186	0.188	NA
cg01010870	1	21059268	2.85e-08	0.0195	0.277	NA
cg17104151	1	22970132	7.56e-09	0.000983	0.508	NA
cg14989815	1	23939645	4.22e-10	0.0209	0.661	NA
cg11257888	1	24828096	6.83e-08	4.56e-07	0.797	NA
cg07236781	1	25291041	2.51e-10	0.00536	0.0915	NA
cg12459932	1	25292018	2.9e-08	0.0338	0.0429	0.00978
cg23916689	1	25292034	1.77e-08	0.00264	0.0308	0.000814
cg03731740	1	29062689	7.54e-08	0.112	0.0837	NA
cg10782019	1	29102153	3.32e-08	0.108	0.624	NA
cg19728051	1	31328091	4.69e-08	0.00193	0.13	NA
cg10959672	1	35972127	1.19e-07	0.0244	0.591	NA
cg08878450	1	36915864	1.21e-07	0.667	0.327	NA
cg15482882	1	41981789	1.84e-08	0.626	0.798	NA
cg10436833	1	43354025	9.19e-08	0.231	0.033	0.0388
cg05232215	1	53393825	6.7e-09	0.258	0.334	NA
cg03601886	1	53649218	1.19e-07	0.0441	0.595	NA
cg11950754	1	53782077	3.78e-08	0.467	0.569	NA
cg11235152	1	67600687	1.17e-07	0.195	0.656	NA
cg12940439	1	67600707	9.52e-10	0.0534	0.754	NA
cg07107453	1	79114976	2.81e-09	0.371	0.47	NA
cg24038762	1	87817476	2.84e-10	0.196	0.0511	NA
cg08237401	1	94057789	1.99e-08	0.94	0.787	NA
cg09408571	1	101003634	3.98e-09	0.705	0.722	NA
cg06223162	1	101003688	3.74e-10	0.404	0.655	NA
cg04219726	1	110082486	9.24e-08	0.2	0.836	NA
cg20317872	1	111743202	5.21e-08	2.95e-06	0.418	NA
cg17421062	1	153432054	3.04e-08	0.0267	0.104	NA
cg16348003	1	153589781	5.74e-09	0.985	0.251	NA
cg08477332	1	153590243	8.14e-08	0.396	0.696	NA
cg12205230	1	154164951	1.5e-08	0.00143	0.9	NA
cg04922029	1	159174728	2.08e-15	0.666	0.614	NA
cg00936728	1	159772194	7.97e-10	0.0104	0.0809	NA
cg21476940	1	160854954	2.93e-08	0.506	0.0517	NA
cg07145783	1	160855077	9.65e-09	0.577	0.292	NA
cg03228353	1	161520094	9.24e-09	0.192	0.247	NA
cg12648759	1	161812851	1.01e-14	0.454	0.862	NA
cg03426226	1	161935742	2.97e-10	0.372	0.318	NA
cg01598007	1	167063581	3.06e-08	0.0554	0.817	NA
cg00056754	1	167063958	8.45e-08	0.183	0.805	NA
cg26785303	1	171096963	1.69e-08	0.711	0.527	NA
cg24633390	1	173159746	1.4e-07	0.336	0.6	NA
cg08873628	1	175162347	2.75e-11	0.326	0.721	NA
cg00321850	1	175162397	2.17e-10	0.148	0.593	NA
cg17845761	1	175162550	6.08e-11	0.377	0.911	NA
cg07917478	1	179786966	1.24e-08	0.335	0.396	NA
cg00387090	1	201615401	4.25e-10	0.000533	0.288	NA
cg03137209	1	204554359	3.53e-08	0.00662	0.531	NA
cg13858742	1	204621504	2.02e-08	0.0483	0.526	NA
cg14789529	1	206941464	6.49e-08	0.00201	0.0952	NA
cg02895948	1	208204062	6.47e-08	0.41	0.153	NA
cg00852317	1	214846567	3.11e-11	0.239	0.62	NA
cg00513220	1	220922123	5.72e-08	0.628	0.153	NA
cg24374583	1	220960554	9.94e-08	0.314	0.457	NA
cg04233686	1	226271762	6.79e-10	0.157	0.143	NA
cg16532282	1	226271799	2.09e-08	0.351	0.24	NA
cg24937136	1	226593346	1.55e-07	0.392	0.73	NA
cg18967021	1	229197824	1e-07	0.271	0.297	NA
cg06313507	1	230458820	1.53e-07	0.358	0.139	NA
cg01055562	1	230777685	8.63e-08	0.0773	0.972	NA
cg08903465	1	234917213	5.68e-15	0.0112	0.0304	0.00278
cg06882058	1	243646787	8.8e-09	0.0978	0.295	NA
cg20979737	1	244964768	2.27e-11	0.0456	0.628	NA
cg04798314	1	246668601	6.34e-09	0.891	0.0607	NA
cg04162032	1	248902767	2.83e-09	0.00128	0.434	NA
cg23230830	1	248903100	5.85e-08	0.00325	0.387	NA
cg23668184	2	5836713	1.98e-09	0.22	0.0206	0.0248
cg03538480	2	8785262	7.94e-13	0.000226	0.0788	NA
cg12244013	2	9307243	1.2e-08	0.0257	0.431	NA
cg19426625	2	9518324	3.03e-08	0.00884	0.299	NA
cg15545942	2	9526703	6.37e-12	0.295	0.522	NA
cg00522231	2	9549277	1.28e-09	0.973	0.877	NA
cg14853772	2	9613781	3.24e-08	0.533	0.385	NA
cg00886669	2	11529264	5.17e-10	0.583	0.263	NA
cg02819921	2	11607488	1.29e-09	0.0858	0.904	NA
cg16846645	2	14773973	8.63e-09	0.00761	0.26	NA
cg19893929	2	16105823	1.11e-09	0.000108	0.369	NA
cg11023668	2	25095040	1.2e-08	0.0403	0.979	NA
cg00617064	2	27272375	1.2e-07	0.465	0.166	NA
cg14242246	2	27434262	3.13e-12	0.2	0.325	NA
cg04011474	2	28904455	1.47e-10	0.0842	0.381	NA
cg21550785	2	29439093	4.96e-12	0.0053	0.398	NA
cg22938061	2	37703400	7.87e-10	0.088	0.511	NA
cg05236720	2	37893255	1.35e-07	0.543	0.918	NA
cg07536161	2	87085357	2.72e-09	0.256	0.945	NA
cg15600915	2	97618624	1.22e-09	0.908	0.607	NA
cg08023416	2	102803787	4.88e-08	0.667	0.641	NA
cg03938978	2	103052716	1.24e-16	0.244	0.256	NA
cg08528626	2	107503728	3.16e-08	0.144	0.119	NA
cg25838818	2	108905173	1.58e-09	0.546	0.903	NA
cg23163573	2	108905468	5.61e-09	0.589	0.761	NA
cg00579706	2	121981866	8.85e-08	0.0547	0.11	NA
cg07317449	2	127964374	4.32e-08	0.394	0.104	NA
cg09125754	2	130886714	4.44e-09	0.473	0.557	NA
cg09204187	2	130940668	3.03e-11	0.00404	0.983	NA
cg11925066	2	132182304	4.23e-08	0.108	0.477	NA
cg20148575	2	132182671	1.1e-10	0.692	0.994	NA
cg22656550	2	132202485	1.25e-12	0.217	0.933	NA
cg01884014	2	132202520	1.7e-11	0.446	0.284	NA
cg18282096	2	132202527	2.74e-15	0.343	0.777	NA
cg21673175	2	132202532	2.84e-13	0.266	0.263	NA
cg11258485	2	132202537	7.82e-12	0.399	0.222	NA
cg08729434	2	133023100	1.79e-08	0.0024	0.425	NA
cg03756814	2	148416907	1.96e-08	0.013	0.597	NA
cg04758026	2	152159591	5.68e-09	0.351	0.138	NA
cg26983710	2	154728202	8.54e-08	0.0689	0.0978	NA
cg07508773	2	160143020	4.62e-09	0.737	0.413	NA
cg06318624	2	174913188	4.75e-09	0.425	0.511	NA
cg14941291	2	176952930	8.41e-11	0.154	0.368	NA
cg03401519	2	177042493	9.6e-09	0.38	0.366	NA
cg01124477	2	181738271	1.05e-08	0.0941	0.565	NA
cg17118478	2	191543902	8.56e-17	0.207	0.516	NA
cg10800620	2	196398826	7.71e-10	0.273	0.848	NA
cg18561976	2	204801508	2.63e-12	0.426	0.187	NA
cg15344028	2	204801510	2.55e-14	0.0445	0.596	NA
cg00889363	2	206255841	1.75e-13	0.00187	0.867	NA
cg21443659	2	217745721	9.65e-09	0.86	0.746	NA
cg20316538	2	218937982	2.79e-08	0.00682	0.316	NA
cg21004129	2	219032024	3.42e-08	0.508	0.27	NA
cg15099037	2	219246468	1.15e-07	0.00329	0.695	NA
cg02323356	2	220313153	8.61e-08	0.000741	0.777	NA
cg01727145	2	220313422	1.68e-08	1.82e-05	0.514	NA
cg06351981	2	220350567	7.23e-08	0.0821	0.151	NA
cg11391828	2	223915522	1.69e-08	0.0216	0.186	NA
cg04519775	2	231849693	1.6e-08	0.00486	0.305	NA
cg07328664	2	233125062	1.46e-07	0.142	0.839	NA
cg20002901	2	238777656	6.11e-10	0.0224	0.768	NA
cg19184688	2	241935282	3.21e-08	0.204	0.418	NA
cg00255732	2	242147702	1.6e-09	0.444	0.0169	0.0393
cg00707741	2	242294482	8.98e-12	0.446	0.762	NA
cg19710184	2	242805378	6.88e-08	0.00212	0.728	NA
cg21855211	2	242805838	9.31e-09	0.0057	0.617	NA
cg08457169	2	242805904	1.21e-07	0.0145	0.762	NA
cg08996805	3	11010256	4.72e-09	0.0106	0.206	NA
cg25616514	3	11798996	1.38e-07	0.00214	0.537	NA
cg02700894	3	12045449	6.98e-09	0.758	0.0388	0.126
cg15873301	3	12045459	3.61e-10	0.301	0.0302	0.045
cg15084803	3	14160960	7.46e-09	0.138	0.43	NA
cg02772928	3	18277949	2.17e-08	0.247	0.132	NA
cg04044720	3	22413680	7.9e-08	0.707	0.0816	NA
cg12899747	3	25391527	1.17e-07	0.239	0.922	NA
cg06234584	3	28389645	1.29e-07	0.0179	0.819	NA
cg18816595	3	42750454	1.33e-07	0.103	0.252	NA
cg01359962	3	43148002	1.5e-07	0.331	0.708	NA
cg12321355	3	45141690	6.77e-22	0.0443	0.544	NA
cg08033130	3	45983597	2.82e-15	0.18	0.649	NA
cg19145607	3	45983792	1.42e-17	0.202	0.26	NA
cg19831962	3	46719834	8.61e-08	0.0531	0.859	NA
cg18704979	3	47054668	4.35e-09	0.0215	0.147	NA
cg05482119	3	49191777	3.3e-08	0.0128	0.0386	0.00393
cg07271561	3	50359363	1.7e-09	0.0177	0.464	NA
cg06117233	3	50375613	2.23e-09	0.0459	0.947	NA
cg20881888	3	50383079	9.99e-09	0.942	0.863	NA
cg02495395	3	50383368	9.01e-09	0.614	0.238	NA
cg10144104	3	50518896	1.91e-08	0.0139	0.0865	NA
cg17383842	3	50553718	2.86e-10	0.481	0.429	NA
cg21323630	3	51995784	1.65e-08	0.0424	0.7	NA
cg18487916	3	52748469	4.02e-08	0.0588	0.617	NA
cg05991220	3	52813859	1.95e-10	0.000733	0.588	NA
cg24628310	3	52813873	2.93e-09	0.000364	0.647	NA
cg11645453	3	52864694	9.24e-08	0.888	0.849	NA
cg01368219	3	54999791	4.09e-12	0.0781	0.431	NA
cg26017506	3	57312779	8.55e-09	0.163	0.0626	NA
cg01361263	3	58051763	9.16e-10	0.0143	0.16	NA
cg24163658	3	58182370	4.28e-08	0.00864	0.991	NA
cg15596493	3	59526404	2.07e-10	0.106	0.606	NA
cg02854288	3	61236911	1.01e-07	0.0346	0.000699	0.000228
cg11236526	3	64430940	1.51e-08	0.0153	0.164	NA
cg21938436	3	64670985	2.29e-08	0.0844	0.425	NA
cg03530364	3	68056706	5.87e-08	0.393	0.767	NA
cg17775857	3	115510713	6.45e-09	0.00372	0.762	NA
cg03452737	3	117385277	4.49e-12	0.018	0.733	NA
cg12508343	3	125076233	1.69e-08	0.999	0.0176	0.0995
cg19377234	3	125482197	1.59e-08	0.181	0.843	NA
cg20945764	3	125673488	9.19e-09	0.189	0.85	NA
cg02083676	3	127311156	1.97e-09	0.477	0.247	NA
cg00221718	3	128914668	7.56e-08	0.0127	0.883	NA
cg09668964	3	129335695	8.65e-08	0.000676	0.519	NA
cg01130010	3	132009122	5.5e-09	0.0282	0.543	NA
cg05393726	3	133615119	4.52e-08	0.13	0.925	NA
cg04374393	3	137483503	5.42e-11	0.295	0.295	NA
cg03893701	3	139395765	1.73e-11	0.346	0.402	NA
cg02056062	3	149374914	1.14e-08	0.291	0.166	NA
cg02134705	3	149388151	1.16e-08	0.0582	0.347	NA
cg17578639	3	176862949	5.74e-08	0.00318	0.351	NA
cg00862290	3	178984973	2.7e-10	0.0862	0.223	NA
cg22471401	3	183824717	5.4e-08	0.00185	0.898	NA
cg16464007	3	188002729	8.38e-08	0.00172	0.474	NA
cg23651889	3	188115336	7.64e-09	0.385	0.623	NA
cg15260248	3	189829092	6.66e-09	0.235	0.293	NA
cg14180696	3	194089473	4.06e-10	0.243	0.985	NA
cg12923728	3	195709715	6.32e-08	0.0905	0.309	NA
cg15164472	3	195914113	6.91e-08	0.0184	0.61	NA
cg24119469	4	1625181	1.41e-09	0.281	0.287	NA
cg23151014	4	2418311	5.34e-09	0.519	0.447	NA
cg22066108	4	3534761	6.46e-08	0.077	0.00189	0.00118
cg10671830	4	7652103	4.69e-08	0.718	0.888	NA
cg07816074	4	8201560	4.8e-08	0.0162	0.915	NA
cg02387843	4	9892887	1.72e-11	0.0181	0.192	NA
cg21581745	4	13538908	2.58e-15	0.00217	0.128	NA
cg15696058	4	15965425	1.16e-07	0.0184	0.249	NA
cg06482428	4	21950173	1.09e-08	0.193	0.0349	0.0349
cg18347642	4	21950766	4.4e-09	0.22	0.00452	0.00669
cg11743349	4	21950864	4.06e-08	0.0967	0.151	NA
cg02407068	4	39771851	3.41e-08	0.316	0.431	NA
cg22345214	4	46995509	1.3e-07	0.0921	0.0523	NA
cg05641882	4	74904583	4.8e-08	0.0828	0.244	NA
cg26245086	4	87860957	4.63e-09	0.311	0.748	NA
cg25841008	4	99534176	1.31e-08	0.088	0.229	NA
cg15785860	4	100274660	1.52e-07	0.127	0.732	NA
cg17712092	4	129076599	5.29e-08	0.447	0.912	NA
cg16301894	4	129389744	2.42e-09	0.944	0.572	NA
cg27324117	4	154714287	1.18e-07	1.41e-06	0.835	NA
cg01450725	4	154714852	5.45e-08	1.47e-05	0.936	NA
cg15450224	4	166533691	2.87e-10	0.155	0.817	NA
cg13500194	4	187541541	1.89e-12	0.846	0.53	NA
cg19372710	4	187810783	1.36e-08	0.0261	0.662	NA
cg07829469	5	270631	2.47e-10	0.224	0.566	NA
cg09097916	5	297168	1.82e-08	0.487	0.162	NA
cg17612535	5	932900	6.51e-09	0.00488	0.849	NA
cg17229371	5	1485470	5.36e-09	0.00692	0.104	NA
cg08697251	5	1489875	1.43e-08	0.0911	0.152	NA
cg16272981	5	1489889	6.33e-11	0.0716	0.238	NA
cg07324633	5	1568669	1.53e-08	0.277	0.392	NA
cg01910236	5	1661865	1.14e-07	0.137	0.484	NA
cg19984355	5	1794232	4.31e-08	0.04	0.0342	0.00915
cg24630195	5	2748369	2.07e-08	0.257	0.991	NA
cg19078576	5	17217877	6.08e-08	0.0569	0.00552	0.00237
cg19475870	5	27038605	1.25e-08	0.12	0.528	NA
cg12864235	5	27038782	4.04e-13	0.0218	0.722	NA
cg11155432	5	27038802	1.01e-10	0.0041	0.639	NA
cg07350977	5	27038836	6.77e-12	0.00204	0.727	NA
cg01092108	5	33362853	3.36e-09	0.325	0.27	NA
cg21929564	5	42757171	1.16e-11	0.995	0.268	NA
cg18302225	5	55776401	1.33e-07	0.0095	0.403	NA
cg00476771	5	64398066	1.29e-07	0.0359	0.959	NA
cg20417024	5	76028950	3.46e-08	0.0756	0.453	NA
cg02017109	5	76788595	1.36e-08	0.0409	0.23	NA
cg07379703	5	78279424	1.03e-07	0.0926	0.0526	NA
cg03716908	5	81149002	1.94e-13	0.774	0.619	NA
cg15871215	5	81402204	8.29e-08	0.619	0.637	NA
cg00335715	5	90575459	9.02e-08	0.789	0.379	NA
cg14972576	5	97645526	8.85e-08	0.159	0.862	NA
cg10875627	5	99993323	9.23e-08	0.00111	0.552	NA
cg20744943	5	126988869	1.96e-08	0.202	0.144	NA
cg25555059	5	128301488	7.79e-08	0.604	0.487	NA
cg14841483	5	131310671	1.68e-08	4.06e-05	0.473	NA
cg08324925	5	131409159	7.79e-08	0.075	0.481	NA
cg16205897	5	131564050	1.99e-11	0.0264	0.786	NA
cg18765405	5	134644263	2.08e-08	0.0724	0.974	NA
cg20385395	5	138613030	4.6e-13	0.183	0.307	NA
cg07181209	5	153585979	2.23e-10	0.323	0.969	NA
cg14968553	5	153600167	6.32e-09	0.76	0.45	NA
cg06003656	5	166405676	1.1e-10	0.0585	0.022	0.00846
cg11061434	5	167614990	1.05e-11	0.00159	0.751	NA
cg08537845	5	167715532	3.08e-08	0.177	0.633	NA
cg08701543	5	169928875	2.29e-08	0.119	0.163	NA
cg08358803	5	170288742	1.46e-07	0.582	0.0355	0.0915
cg27306777	5	172261294	1.32e-10	0.585	0.724	NA
cg23012579	5	172359545	3.09e-10	0.527	0.204	NA
cg25368647	5	176736591	4.16e-09	0.0346	0.394	NA
cg11105358	5	176758052	5.38e-09	0.169	0.705	NA
cg18925491	5	177523007	1.81e-08	0.00705	0.321	NA
cg05206633	5	177913434	2.62e-08	0.0046	0.371	NA
cg17840719	5	178368253	6.33e-08	0.144	0.255	NA
cg00582971	5	178422128	1.14e-07	0.00206	0.423	NA
cg02599361	5	178548373	2.06e-08	0.0858	0.697	NA
cg07332563	6	291687	2.03e-10	0.212	0.388	NA
cg03395511	6	291903	2.36e-09	0.344	0.573	NA
cg15383120	6	291909	4.84e-09	0.326	0.542	NA
cg05064044	6	292385	4.07e-10	0.257	0.494	NA
cg11235426	6	292522	3.52e-09	0.314	0.525	NA
cg01516881	6	292596	2.52e-09	0.356	0.672	NA
cg06246357	6	1524494	8.69e-08	0.524	0.351	NA
cg17971129	6	3866461	1.49e-13	0.0393	0.474	NA
cg01885948	6	13873924	1.62e-10	0.116	0.0897	NA
cg10944833	6	17702460	1.69e-08	0.00477	0.695	NA
cg01867320	6	20024319	6.04e-09	0.00127	0.349	NA
cg27226147	6	27447492	1.48e-09	0.952	0.758	NA
cg15088539	6	28911926	3.32e-09	0.272	0.273	NA
cg25005112	6	28911938	6.01e-09	0.851	0.108	NA
cg08542016	6	28912084	4.55e-08	0.712	0.283	NA
cg03720390	6	28912126	4.06e-09	0.605	0.118	NA
cg06760467	6	29496514	8.57e-08	0.0737	0.616	NA
cg26272069	6	29591706	4.06e-08	0.0618	0.318	NA
cg09577455	6	29593382	1.47e-09	0.213	0.984	NA
cg23606396	6	29717917	2.69e-10	0.00115	0.687	NA
cg24064041	6	30165027	1.5e-08	0.119	0.485	NA
cg06881695	6	30168773	4.41e-09	0.000108	0.214	NA
cg16722947	6	30228431	2.18e-09	0.0208	0.583	NA
cg11285284	6	30709012	1.43e-08	0.29	0.259	NA
cg07939626	6	30853073	1.2e-07	0.611	0.728	NA
cg20955507	6	30853258	5.65e-08	0.544	0.481	NA
cg07187855	6	30854161	3.96e-09	0.794	0.737	NA
cg24566261	6	30854164	1.72e-08	0.767	0.844	NA
cg09965419	6	30854186	1.41e-07	0.991	0.709	NA
cg17091577	6	30854233	1.74e-08	0.837	0.722	NA
cg16555181	6	30881643	3.29e-09	0.169	0.795	NA
cg05103231	6	30881664	1.75e-09	0.129	0.488	NA
cg03465464	6	31141763	2.11e-08	0.0949	0.145	NA
cg20928974	6	32022642	9.1e-08	0.132	0.486	NA
cg14642392	6	32026740	4.97e-08	0.00102	0.819	NA
cg04147642	6	32054659	4.18e-08	0.0219	0.365	NA
cg07088771	6	32057846	1.21e-08	0.652	0.826	NA
cg26301953	6	32164503	1.17e-08	1.61e-05	0.579	NA
cg21325723	6	32294577	7.3e-08	0.506	0.231	NA
cg02808240	6	32304143	2.88e-08	0.524	0.337	NA
cg24640182	6	32305068	7.94e-11	0.212	0.433	NA
cg14704780	6	32305106	6.98e-09	0.506	0.373	NA
cg20636526	6	32305145	3.77e-09	0.735	0.406	NA
cg24898914	6	32810706	2.64e-08	0.168	0.389	NA
cg01309328	6	32811253	3.77e-08	0.0902	0.695	NA
cg09713850	6	32921791	1.42e-08	0.741	0.182	NA
cg19053046	6	33048254	2.27e-13	0.493	0.344	NA
cg25045942	6	33048291	6.31e-12	0.429	0.311	NA
cg13349035	6	33048310	4.49e-12	0.42	0.332	NA
cg10850215	6	33048469	3.71e-10	0.436	0.488	NA
cg06437840	6	33048529	4.96e-12	0.345	0.135	NA
cg26290219	6	33128906	1.85e-08	0.0847	0.334	NA
cg14782559	6	33131893	2.94e-08	0.441	0.271	NA
cg13638257	6	33280436	9.96e-09	0.368	0.452	NA
cg03866862	6	33401542	8.61e-09	0.77	0.0199	0.0762
cg17865955	6	33601177	1.6e-08	0.988	0.073	NA
cg22275276	6	33973531	6.1e-08	0.00623	0.187	NA
cg01081636	6	33994263	4.49e-11	0.126	0.184	NA
cg18735956	6	34113908	3.75e-10	0.0735	0.164	NA
cg16392860	6	34114384	2.46e-10	0.105	0.0861	NA
cg19110758	6	34524597	4.17e-10	0.0406	0.389	NA
cg03149958	6	36326677	8.88e-09	0.903	0.15	NA
cg02850273	6	36611140	5.59e-09	0.131	0.448	NA
cg17244340	6	36973448	8.73e-08	0.000283	0.245	NA
cg20893203	6	41499799	4.73e-09	0.0251	0.722	NA
cg19716238	6	54711378	8.77e-12	0.145	0.345	NA
cg04690482	6	54711388	1.7e-10	0.467	0.433	NA
cg18532076	6	54711417	1.54e-09	0.0585	0.497	NA
cg21789545	6	71012391	1.47e-07	0.0186	0.825	NA
cg11742202	6	74364667	4.34e-09	0.348	0.848	NA
cg13599248	6	74364700	1.81e-10	0.245	0.881	NA
cg00181439	6	78172691	1.76e-09	0.249	0.786	NA
cg15403968	6	79862196	7.06e-08	0.521	0.421	NA
cg08257003	6	84140564	1.05e-07	0.763	0.639	NA
cg06836736	6	84140993	7.02e-11	0.98	0.728	NA
cg24881834	6	84140997	1.69e-10	0.994	0.323	NA
cg03285617	6	86179345	1.72e-08	0.0429	0.192	NA
cg06345856	6	112565884	8.57e-08	0.049	0.56	NA
cg02578070	6	119669305	2.55e-08	0.0552	0.838	NA
cg04408448	6	119674313	3.75e-09	0.0204	0.0903	NA
cg06759309	6	139699305	1.22e-07	0.023	0.553	NA
cg12002139	6	158478872	5.08e-08	0.257	0.589	NA
cg06096446	6	158744008	1.94e-09	0.785	0.371	NA
cg02571055	6	158896790	5.86e-09	0.206	0.449	NA
cg02079963	6	160512064	5.07e-08	0.523	0.86	NA
cg07927540	6	169049163	1.29e-07	0.457	0.507	NA
cg10672343	6	169718117	3.33e-09	0.0154	0.772	NA
cg16591816	6	170190914	1.64e-10	0.0406	0.999	NA
cg16365842	6	170191057	6.23e-09	0.0644	0.73	NA
cg16298927	6	170191076	3.71e-08	0.118	0.737	NA
cg06310131	6	170561650	2.33e-09	0.211	0.0291	0.0322
cg25428297	7	1022841	2.3e-09	0.0502	0.614	NA
cg00431813	7	1051703	1.41e-08	0.405	0.0209	0.043
cg06449934	7	1130697	2.04e-08	0.133	0.692	NA
cg06340516	7	1687244	9.07e-09	0.0227	0.307	NA
cg00273359	7	3019314	5.44e-08	0.00337	0.464	NA
cg09395443	7	4746437	2.16e-09	0.926	0.748	NA
cg19336198	7	4746462	7.89e-10	0.306	0.428	NA
cg10118545	7	4784090	4.54e-09	0.385	0.347	NA
cg18271789	7	4832112	1.11e-09	0.000617	0.226	NA
cg00913283	7	4832340	4e-08	0.00325	0.142	NA
cg02779037	7	4848683	1.94e-09	0.149	0.155	NA
cg05867499	7	4848814	2.44e-12	0.0869	0.225	NA
cg21932542	7	4850345	4.1e-08	0.186	0.816	NA
cg22586569	7	5524963	1.42e-07	0.0315	0.618	NA
cg09347578	7	6584987	6.82e-08	0.000813	0.26	NA
cg25778479	7	16686771	3.08e-09	3.57e-05	0.549	NA
cg01238669	7	21797276	3.98e-08	0.0624	0.698	NA
cg02919960	7	27192549	8.63e-11	0.308	0.13	NA
cg11316904	7	28355605	1.41e-07	0.2	0.905	NA
cg01139861	7	50343298	1.82e-08	0.44	0.706	NA
cg07103517	7	50348485	7.01e-08	1.59e-06	0.957	NA
cg01495332	7	50798564	6.38e-11	0.571	0.78	NA
cg03817667	7	54609953	2.16e-08	0.225	0.588	NA
cg03652595	7	72791458	4.82e-11	0.0235	0.00408	0.000818
cg17046577	7	84815361	2.56e-08	0.0213	0.0153	0.00255
cg14825462	7	87564570	1.22e-07	0.0088	0.485	NA
cg08551078	7	99935133	8.33e-08	0.535	0.353	NA
cg23723486	7	101361745	7.44e-09	0.000119	0.851	NA
cg25311470	7	107950866	1.12e-08	0.113	0.311	NA
cg06987468	7	116963502	7.62e-08	0.516	0.483	NA
cg16703934	7	128786732	6.86e-09	0.0132	0.493	NA
cg10428536	7	134870726	2.36e-09	0.000954	0.937	NA
cg24575234	7	136553884	1.41e-08	0.136	0.881	NA
cg07131166	7	138089188	1.68e-12	0.0566	0.986	NA
cg03412967	7	143825736	2.43e-10	0.519	0.807	NA
cg09205595	7	150782539	2.63e-10	0.45	0.994	NA
cg26949393	7	150827298	3.31e-10	0.00505	0.163	NA
cg13636543	7	158200291	1.49e-07	0.0146	0.26	NA
cg05682581	8	929958	5.56e-11	0.472	0.681	NA
cg09584650	8	2002012	1.17e-13	0.00333	0.0107	0.000359
cg13601595	8	10468038	1.34e-07	0.00975	0.688	NA
cg25231776	8	10480438	5.76e-11	0.257	0.353	NA
cg23717764	8	12526205	4.14e-10	0.0124	0.218	NA
cg26244164	8	12987449	9.94e-08	0.471	0.944	NA
cg13559439	8	12989237	1.71e-08	0.652	0.712	NA
cg25460807	8	21908022	5.67e-09	0.0257	0.68	NA
cg25875537	8	21909033	4.76e-09	0.842	0.804	NA
cg25764534	8	22485721	2.41e-10	0.435	0.85	NA
cg17836177	8	22735111	1.95e-10	0.75	0.709	NA
cg01211283	8	22735276	6.15e-12	0.24	0.396	NA
cg09423126	8	22735333	1.53e-09	0.393	0.158	NA
cg06971659	8	27941552	5.01e-10	0.0168	0.316	NA
cg19162158	8	32405427	1.35e-07	0.104	0.216	NA
cg01976921	8	38342087	9.08e-08	0.0209	0.955	NA
cg26185500	8	38371413	6.09e-09	0.0566	0.563	NA
cg25897519	8	41427415	2.18e-08	0.0294	0.568	NA
cg04563438	8	42065244	1.48e-10	0.355	0.224	NA
cg12091331	8	42065314	6.81e-09	0.394	0.458	NA
cg01651915	8	55795551	1.39e-08	0.759	0.504	NA
cg03598366	8	61789011	7.96e-10	0.67	0.78	NA
cg06993761	8	101170141	7.31e-09	0.063	0.722	NA
cg21399717	8	102263157	1.14e-11	0.0478	0.824	NA
cg08500172	8	127908827	9.94e-09	0.0282	0.711	NA
cg26471398	8	141287030	6.46e-08	0.192	0.601	NA
cg17635777	8	142446785	7.66e-15	0.0603	0.639	NA
cg04128945	8	144264834	1.13e-07	0.000156	0.452	NA
cg04404240	8	144325376	7e-08	0.00166	0.425	NA
cg08170427	8	144410815	7.8e-08	0.0525	0.944	NA
cg13282195	8	144660772	6.73e-08	0.0934	0.459	NA
cg20784950	8	145002522	4.66e-09	0.646	0.787	NA
cg24891660	8	145003653	3.7e-10	0.753	0.744	NA
cg04757492	8	145003862	9.14e-13	0.239	0.734	NA
cg08090367	8	145005311	1.53e-10	0.723	0.275	NA
cg21535931	8	145029603	5.82e-10	0.149	0.438	NA
cg04565464	8	145669602	5.82e-08	0.0557	0.621	NA
cg13595143	9	472966	2.3e-18	0.53	0.653	NA
cg26535072	9	72288156	9.37e-08	0.996	0.363	NA
cg14446406	9	93919335	5.01e-08	0.756	0.0189	0.0718
cg13538006	9	95897313	6.27e-10	0.19	0.71	NA
cg13951450	9	99171316	1.67e-09	0.0845	0.788	NA
cg03776935	9	99773358	5.15e-08	0.729	0.915	NA
cg14406134	9	117014922	1.34e-07	0.00773	0.486	NA
cg10404717	9	131154962	8.7e-09	0.0581	0.713	NA
cg21170085	9	137645730	1.2e-07	0.000506	0.67	NA
cg14240223	9	139429185	4.89e-10	0.317	0.506	NA
cg14604066	9	139590572	2.62e-15	0.143	0.352	NA
cg13718729	9	140056619	2.12e-09	0.139	0.397	NA
cg15584954	10	412325	1.94e-11	0.0971	0.74	NA
cg04926193	10	497316	1.78e-12	0.0295	0.301	NA
cg19765175	10	697840	4.82e-08	0.0352	0.395	NA
cg26533193	10	726822	1.48e-07	0.0735	0.2	NA
cg12799314	10	1405193	1.67e-08	0.888	0.935	NA
cg22172057	10	1405937	1.56e-08	0.954	0.617	NA
cg04271617	10	1416546	2.02e-08	0.0746	0.427	NA
cg05785989	10	3306812	3.93e-09	0.0507	0.488	NA
cg02449762	10	5661741	5.22e-13	0.212	0.895	NA
cg13316404	10	6191076	5.86e-08	0.00154	0.693	NA
cg25906638	10	10914374	4.83e-10	0.262	0.792	NA
cg25119743	10	11059290	8.22e-09	0.0548	0.664	NA
cg08441029	10	11148711	9.35e-09	0.0489	0.806	NA
cg09064095	10	11787029	3.91e-09	0.0254	0.104	NA
cg07191657	10	14478541	2.46e-09	0.473	0.948	NA
cg02947450	10	22766861	1.17e-11	0.276	0.626	NA
cg07028733	10	29228804	8.94e-08	0.913	0.877	NA
cg27315314	10	29228903	2.54e-08	0.951	0.727	NA
cg00520933	10	31607160	1.41e-07	0.739	0.128	NA
cg26023748	10	54515151	1.28e-07	8.53e-05	0.305	NA
cg01449444	10	57659566	1.09e-07	0.0369	0.643	NA
cg11503710	10	64396659	3.04e-08	0.0814	0.467	NA
cg14961117	10	71632008	2.81e-10	0.00217	0.432	NA
cg01464515	10	72254323	4.95e-09	0.769	0.446	NA
cg20418394	10	72254335	6.07e-08	0.655	0.4	NA
cg24938210	10	73498640	1.1e-07	0.62	0.167	NA
cg14916175	10	73529624	9.37e-08	0.296	0.322	NA
cg20543544	10	81003657	2.1e-09	0.211	0.826	NA
cg18525126	10	88617460	1.69e-09	0.422	0.903	NA
cg12226009	10	91263650	3.7e-08	0.0876	0.272	NA
cg15233961	10	96990543	2.8e-09	0.041	0.323	NA
cg03269218	10	96990700	2.62e-08	0.0493	0.409	NA
cg15454820	10	96990858	5.41e-09	0.061	0.383	NA
cg24503796	10	102107676	7.8e-10	0.154	0.227	NA
cg03440556	10	102107757	1.28e-13	0.186	0.425	NA
cg10521450	10	105439280	8.85e-11	0.000147	0.0198	4.14e-05
cg23786152	10	105610562	1.37e-09	0.677	0.388	NA
cg15638709	10	110226387	2.48e-08	0.785	0.304	NA
cg22633280	10	110671907	1.38e-08	0.386	0.0265	0.0502
cg04475085	10	115439367	4.72e-09	0.232	0.687	NA
cg08580014	10	118368634	7.76e-08	0.0993	0.575	NA
cg17453460	10	118369423	1.92e-08	0.0298	0.563	NA
cg24120153	10	122610486	4.12e-08	0.717	0.329	NA
cg23791011	10	124219564	3.99e-08	0.0449	0.581	NA
cg17389077	10	128810904	5.77e-08	0.338	0.268	NA
cg13929328	10	129535898	2.5e-08	0.123	0.0953	NA
cg18064754	10	131367541	2.33e-09	0.000246	0.229	NA
cg04876500	10	131367623	4.51e-10	5.04e-05	0.447	NA
cg20568497	10	133558893	1.15e-10	0.304	0.523	NA
cg07400503	10	134110222	4.7e-10	0.00252	0.994	NA
cg05459190	10	134110326	4.62e-08	0.00874	0.875	NA
cg04496042	10	134697771	3.5e-08	0.508	0.269	NA
cg07810522	10	135238628	2.79e-08	0.00488	0.00465	0.000229
cg08495239	10	135273341	2.24e-11	0.0157	0.699	NA
cg05525601	10	135383423	5.47e-08	0.0101	0.00279	0.000269
cg03481077	11	380593	8.4e-08	0.00581	0.0188	0.001
cg01909245	11	1873757	4.21e-10	0.00923	0.617	NA
cg19280572	11	1873884	4.81e-11	0.00174	0.76	NA
cg07237979	11	1874017	8.45e-10	0.00281	0.658	NA
cg23596244	11	2296922	2.05e-09	0.0167	0.492	NA
cg18729298	11	2555203	1.32e-07	0.000761	0.842	NA
cg13145504	11	2594840	1.48e-07	0.0293	0.722	NA
cg01917852	11	2772759	1.65e-09	0.000638	0.519	NA
cg24497361	11	3858493	3.51e-08	0.013	0.676	NA
cg00423453	11	5372944	1.71e-08	0.0761	0.56	NA
cg01902758	11	8816428	1.11e-09	0.00245	0.233	NA
cg09412882	11	12271701	6.64e-09	0.135	0.13	NA
cg26320696	11	12399109	3.4e-08	0.0563	0.00378	0.00167
cg20019985	11	32008961	5.35e-09	0.342	0.174	NA
cg13301003	11	32449254	8.68e-08	0.806	0.182	NA
cg09147985	11	40314618	1.16e-07	0.355	0.017	0.0321
cg03470671	11	45115584	6.32e-08	0.000194	0.365	NA
cg04378288	11	45718207	2.74e-11	0.00996	0.487	NA
cg13326175	11	45718234	1.01e-10	0.0342	0.571	NA
cg05136848	11	45718281	2.49e-11	0.28	0.549	NA
cg23542274	11	45718455	4.08e-09	0.0808	0.166	NA
cg26004221	11	45718464	5.35e-08	0.0443	0.0148	0.00466
cg20774552	11	46415316	1.01e-09	0.106	0.644	NA
cg26786045	11	61672207	1.27e-08	0.855	0.628	NA
cg12255774	11	61689144	9.39e-10	0.00274	0.0487	0.00132
cg23584647	11	61717191	7.37e-09	0.358	0.786	NA
cg16146033	11	62767323	2.84e-08	0.00318	0.411	NA
cg06917325	11	62783123	1.24e-07	0.0133	0.502	NA
cg04850017	11	63683019	1.97e-10	0.819	0.979	NA
cg12527260	11	63683744	9.76e-09	0.767	0.72	NA
cg07029024	11	65249342	1.7e-08	0.09	0.862	NA
cg04006266	11	66300458	1.54e-11	0.415	0.496	NA
cg06817264	11	66335649	1.73e-08	0.105	0.504	NA
cg24851651	11	66362959	1.25e-10	0.0757	0.102	NA
cg02506324	11	66460785	2.98e-10	0.00253	0.644	NA
cg24974729	11	67764320	2.1e-08	0.902	0.0388	0.152
cg12289926	11	68153810	8.08e-09	0.899	0.508	NA
cg15302350	11	68180760	6.19e-09	0.118	0.000691	0.000704
cg22986999	11	68781976	9e-08	0.153	0.0885	NA
cg05771342	11	68782202	6.18e-08	0.16	0.68	NA
cg24006547	11	71259341	9.19e-10	0.631	0.433	NA
cg02845204	11	71259439	3.29e-08	0.0397	0.252	NA
cg09784886	11	71293996	3.46e-08	0.00119	0.303	NA
cg01548965	11	73088618	2.99e-08	0.264	0.788	NA
cg17700453	11	74657466	3.78e-13	0.0939	0.861	NA
cg14140874	11	75277124	9.46e-08	0.00216	0.463	NA
cg20232503	11	77125157	5.17e-08	0.0343	0.351	NA
cg19901956	11	77921274	4.13e-08	0.383	0.3	NA
cg19490678	11	79651476	1.16e-09	0.405	0.423	NA
cg17043191	11	79968672	9.32e-08	0.522	0.718	NA
cg01219426	11	95856658	8.81e-10	0.0158	0.819	NA
cg05925497	11	100734094	3.67e-09	0.149	0.768	NA
cg27471124	11	109292789	2.68e-08	0.529	0.194	NA
cg12445422	11	113920436	5.03e-08	0.0317	0.57	NA
cg01697865	11	117856007	9.75e-08	0.0022	0.252	NA
cg05468843	11	117857990	1.22e-07	0.00201	0.439	NA
cg14971286	11	119598257	2e-08	0.192	0.376	NA
cg19038246	11	123345778	7.63e-09	0.195	0.477	NA
cg26069044	11	124613956	9.43e-09	0.949	0.975	NA
cg22372285	11	125951005	1.06e-07	0.235	0.521	NA
cg19747968	11	131940559	1.21e-08	0.0936	0.0283	0.0158
cg09111831	12	261982	3.06e-08	0.139	0.63	NA
cg07807026	12	2041581	4.81e-08	0.0326	0.958	NA
cg14753631	12	3260174	8.41e-09	0.00944	0.032	0.00253
cg19859729	12	3281556	7.99e-11	0.0361	0.236	NA
cg23702046	12	3371110	9.35e-08	0.00175	0.447	NA
cg00133624	12	3756130	1e-09	0.132	0.58	NA
cg02914652	12	4417142	1.06e-07	0.548	0.582	NA
cg01661897	12	4671207	8.23e-12	0.897	0.428	NA
cg03055065	12	4671310	1.28e-09	0.937	0.416	NA
cg11146114	12	4671731	3.25e-08	0.896	0.272	NA
cg25771683	12	5538415	2.37e-08	0.991	0.919	NA
cg27423216	12	5543269	2.2e-11	0.509	0.978	NA
cg16874583	12	7781004	3.75e-09	0.121	0.253	NA
cg10578777	12	7781093	1.61e-10	0.0957	0.178	NA
cg14906510	12	7781169	7.6e-10	0.106	0.235	NA
cg25828445	12	7781288	8.51e-10	0.124	0.236	NA
cg09651654	12	7781431	8.38e-09	0.0357	0.293	NA
cg12810837	12	9822287	9.39e-08	0.00014	0.381	NA
cg06147361	12	24689930	2.17e-08	0.133	0.634	NA
cg17405840	12	24717001	5.81e-08	0.227	0.0796	NA
cg21172322	12	25055108	1.89e-08	0.144	0.734	NA
cg21544415	12	26288686	7.09e-10	0.000509	0.631	NA
cg10518543	12	38710700	1.15e-08	0.0999	0.433	NA
cg14243778	12	41086879	2.15e-08	0.0752	0.483	NA
cg18464274	12	42537617	9.43e-08	0.122	0.492	NA
cg05154234	12	48204680	1.98e-09	0.129	0.663	NA
cg01726767	12	48965123	1.19e-07	0.00992	0.64	NA
cg11051139	12	52580428	6.14e-10	0.0531	0.706	NA
cg10901383	12	57406900	7.93e-10	0.364	0.948	NA
cg02732509	12	58241200	2.85e-11	0.495	0.11	NA
cg23105471	12	58241215	2.94e-10	0.538	0.483	NA
cg25961136	12	58246871	1.15e-07	0.0668	0.859	NA
cg11125883	12	68729045	1.09e-07	0.000346	0.792	NA
cg19312404	12	104213449	8.79e-08	0.324	0.0342	0.0532
cg23816140	12	109035219	8.37e-08	0.0721	0.538	NA
cg16797699	12	109569084	1.81e-10	5.59e-08	0.428	NA
cg08866695	12	109596187	7.08e-08	0.144	1	NA
cg24727480	12	109901083	7.17e-08	0.0941	0.324	NA
cg12870014	12	110450643	1.18e-07	0.61	0.196	NA
cg00924143	12	114881676	1.51e-07	0.0065	0.0166	0.000983
cg05934015	12	129280265	6.43e-08	0.01	0.557	NA
cg24102222	12	129280449	1.81e-08	0.0551	0.0696	NA
cg25713370	12	129326769	2.54e-08	0.156	0.962	NA
cg05863637	12	130529650	1.02e-09	0.0208	0.675	NA
cg23745444	12	130624293	6.73e-15	0.125	0.408	NA
cg23060047	12	130819504	6.86e-08	0.263	0.538	NA
cg09595912	12	130819634	6.23e-11	0.045	0.53	NA
cg15858166	12	130953551	1.01e-09	0.431	0.236	NA
cg26922917	12	131622584	7.19e-08	0.284	0.753	NA
cg09180566	13	24736095	5.31e-09	0.864	0.113	NA
cg03947632	13	28404089	1.58e-08	0.669	0.498	NA
cg15696906	13	38444134	4.02e-09	0.0822	0.23	NA
cg25253705	13	78314465	1.36e-07	0.227	0.499	NA
cg01185345	13	99218287	5.39e-08	0.0314	0.0129	0.00305
cg17176619	13	99218657	2.38e-08	0.244	0.17	NA
cg02771673	13	101137103	7.34e-09	0.287	0.856	NA
cg17479245	13	101328588	1.4e-08	0.0735	0.289	NA
cg26918935	13	108920801	8.43e-08	0.544	0.912	NA
cg16995606	13	108920808	5.93e-09	0.473	0.684	NA
cg09646392	13	108921052	8.91e-10	0.473	0.662	NA
cg03357721	13	111956695	2.06e-11	0.0624	0.145	NA
cg26682407	13	113660246	3.97e-10	0.00167	0.986	NA
cg12437013	13	114161939	5.75e-08	0.745	0.939	NA
cg07276358	13	114263342	4.87e-08	0.182	0.477	NA
cg23281529	13	114823829	3.87e-08	0.00196	0.715	NA
cg24009030	13	114912327	7.68e-08	0.0014	0.0924	NA
cg21876626	14	22005045	4.77e-08	0.0225	0.268	NA
cg23167606	14	22265369	2.75e-08	0.765	0.88	NA
cg03035162	14	22993190	9.04e-08	0.0209	0.897	NA
cg01878807	14	24422368	6.11e-13	0.0454	0.687	NA
cg07535928	14	37641436	9.58e-08	0.638	0.115	NA
cg01270593	14	51339072	3.05e-09	0.0568	0.115	NA
cg16789764	14	89066213	8.27e-08	0.00906	0.747	NA
cg18657988	14	89804447	4.25e-08	0.0031	0.11	NA
cg01956154	14	94423399	9.45e-08	0.0154	0.334	NA
cg26088680	14	95359766	5.61e-08	0.466	0.103	NA
cg00867901	14	99787006	6.03e-08	0.0523	0.154	NA
cg04388666	14	100072073	2.35e-10	0.00898	0.0979	NA
cg14121301	14	101307418	9.26e-09	0.00341	0.506	NA
cg18825703	14	103675748	1.17e-07	0.432	0.624	NA
cg10938556	14	105126275	1.73e-10	0.121	0.251	NA
cg19611441	14	105126372	9.79e-15	0.163	0.229	NA
cg13667739	14	105944604	3.56e-10	0.21	0.408	NA
cg06285241	14	105944655	9.41e-10	0.262	0.484	NA
cg06618474	14	105952171	3.36e-11	0.366	0.0958	NA
cg07065217	14	105953092	1.48e-07	0.154	0.918	NA
cg04720065	14	106854987	6.96e-08	0.0192	0.326	NA
cg26134913	15	26328049	1.36e-08	0.331	0.187	NA
cg18490614	15	27213362	4.73e-09	0.392	0.0691	NA
cg25605243	15	28212967	2.63e-08	0.00552	0.625	NA
cg24447866	15	29034942	3.6e-08	0.887	0.928	NA
cg09214243	15	29968124	1.4e-07	0.00402	0.892	NA
cg08736544	15	30483647	3.53e-09	0.567	0.0651	NA
cg10760299	15	45669010	2.1e-10	0.00668	0.0307	0.0018
cg05280133	15	45670068	2.18e-10	0.196	0.644	NA
cg14910265	15	45670406	8.21e-09	0.944	0.0196	0.0962
cg14582100	15	45693742	6.69e-13	0.204	0.851	NA
cg06364757	15	55881246	7.21e-08	0.0176	0.823	NA
cg27554954	15	60691595	2.44e-10	0.0166	0.439	NA
cg09837656	15	65149245	3.8e-08	0.0315	0.84	NA
cg00910882	15	65648312	5.15e-08	0.00952	0.0618	NA
cg24579218	15	68104479	4.4e-12	0.225	0.962	NA
cg09917562	15	68114909	1.83e-09	0.973	0.839	NA
cg21402364	15	74257642	3.69e-08	0.0308	0.966	NA
cg22563815	15	78856949	7.16e-11	0.192	0.868	NA
cg21052814	15	79328213	1.34e-12	0.0711	0.709	NA
cg05624577	15	81411055	3.77e-11	0.302	0.783	NA
cg08662227	15	81411066	8.08e-09	0.267	0.653	NA
cg25029264	15	81426347	5.5e-10	0.201	0.708	NA
cg14380111	15	81426360	1.09e-10	0.119	0.541	NA
cg26546864	15	81426434	4.59e-08	0.333	0.753	NA
cg18054026	15	81426820	3.02e-08	0.328	0.972	NA
cg26657240	15	81475061	1.16e-07	0.704	0.615	NA
cg01156844	15	85520317	6.62e-08	0.0998	0.457	NA
cg24954977	15	85544382	7.97e-08	0.374	0.457	NA
cg05775517	15	93158989	2.91e-08	0.888	0.1	NA
cg01021488	15	99395581	6.09e-09	0.00534	0.68	NA
cg05884870	15	100654807	4.13e-08	0.00048	0.501	NA
cg21700663	15	101093900	1.41e-07	0.698	0.259	NA
cg03000848	16	396164	1.65e-08	0.157	0.00125	0.00156
cg27144592	16	783916	5.75e-09	0.349	0.568	NA
cg01023703	16	1393766	1.5e-08	0.947	0.439	NA
cg06161600	16	1393797	1.6e-08	0.676	0.846	NA
cg27583220	16	3064377	9.86e-09	0.000922	0.572	NA
cg27094376	16	3639688	1.21e-07	0.178	0.959	NA
cg07628416	16	4033297	6.52e-09	0.089	0.916	NA
cg00470955	16	7354432	1.41e-08	0.262	0.47	NA
cg05453016	16	15073109	1.24e-07	0.284	0.6	NA
cg00964321	16	15083956	2e-12	0.652	0.712	NA
cg07423334	16	15084066	6e-12	0.52	0.983	NA
cg00960790	16	15247312	4.18e-10	0.486	0.905	NA
cg08181850	16	17200244	1.66e-10	0.146	0.134	NA
cg26903216	16	17228439	3.06e-08	0.354	0.596	NA
cg27565277	16	17228474	1.05e-07	0.126	0.146	NA
cg16484020	16	23217411	1.13e-09	0.0932	0.513	NA
cg00201760	16	28518385	5.9e-08	0.0379	0.756	NA
cg08027123	16	29296186	1.46e-09	0.00123	0.84	NA
cg16591159	16	31487813	8.8e-08	0.353	0.598	NA
cg25395329	16	31487852	2.76e-08	0.121	0.68	NA
cg13473336	16	31494571	1.37e-07	0.0112	0.292	NA
cg06888094	16	31498506	8.65e-08	0.89	0.383	NA
cg16446484	16	31581309	1.32e-08	0.555	0.888	NA
cg05713954	16	49518536	1.23e-07	0.652	0.00595	0.0239
cg03466717	16	49564370	2.32e-13	0.108	0.138	NA
cg04170948	16	56979519	4.13e-08	0.622	0.631	NA
cg09100343	16	57147202	1.04e-07	0.00216	0.63	NA
cg09018739	16	57180107	5.46e-09	1.48e-05	0.601	NA
cg01496136	16	57375219	3.52e-09	0.000352	0.85	NA
cg01718742	16	62070184	2.38e-08	0.116	0.216	NA
cg09322513	16	65555681	1.23e-07	0.0796	0.933	NA
cg04215511	16	76310816	2.11e-08	0.183	0.124	NA
cg05438719	16	81476518	3.8e-08	0.0112	0.00738	0.000739
cg08550517	16	85414644	2.48e-12	0.279	0.808	NA
cg06490845	16	88858315	1.21e-08	0.00467	0.686	NA
cg07402062	16	89894098	2.7e-09	0.353	0.598	NA
cg21285383	16	89894308	2.49e-09	0.379	0.439	NA
cg08854185	16	90077956	7.4e-08	0.0554	0.883	NA
cg11070818	17	400410	1.96e-08	0.148	0.0208	0.0178
cg16835101	17	406380	1.36e-07	0.719	0.154	NA
cg00430613	17	406426	1.16e-07	0.694	0.205	NA
cg05280794	17	1040653	4.39e-08	0.821	0.792	NA
cg02352716	17	1104805	7.93e-11	0.047	0.409	NA
cg26247880	17	1131424	7.55e-10	0.000427	0.979	NA
cg19504184	17	1170806	1.23e-08	0.0571	0.6	NA
cg03944143	17	2595123	5.13e-08	0.716	0.301	NA
cg07007165	17	3872418	4.55e-08	0.0451	0.577	NA
cg12393272	17	4483823	8.69e-08	0.00112	0.851	NA
cg21216471	17	4644276	1.03e-07	0.0132	0.641	NA
cg05174446	17	6943341	5.06e-09	0.158	0.0624	NA
cg18736141	17	6945510	2.39e-09	0.681	0.802	NA
cg03892045	17	6947288	2.09e-08	0.609	0.884	NA
cg13181928	17	6947323	5.1e-12	0.495	0.104	NA
cg07011163	17	6947325	1.8e-09	0.771	0.182	NA
cg13377102	17	7832764	1.36e-07	0.0187	0.993	NA
cg13407335	17	7832852	4.15e-09	0.0023	0.971	NA
cg01323777	17	7832943	4.21e-08	0.00878	0.985	NA
cg19786602	17	7966326	1.44e-09	0.0193	0.534	NA
cg20250341	17	8124867	2.88e-08	0.985	0.625	NA
cg17958984	17	8653113	3.59e-10	0.048	0.942	NA
cg13330559	17	11144043	2.44e-08	0.297	0.593	NA
cg17807479	17	11145042	1.51e-07	0.0221	0.0463	0.00734
cg08701429	17	15394553	1.05e-07	0.543	0.135	NA
cg16861845	17	15652329	3.38e-08	0.0765	0.144	NA
cg20748397	17	18062972	2.36e-08	0.00531	0.446	NA
cg03972823	17	18922237	3.96e-08	0.000965	0.849	NA
cg19169154	17	19287978	1.43e-07	0.658	0.706	NA
cg01530032	17	19435805	1.58e-08	0.0111	0.794	NA
cg08194009	17	25707428	3.15e-08	0.122	0.185	NA
cg18033416	17	30592033	2.12e-08	0.206	0.117	NA
cg16824477	17	40192449	5.06e-08	0.247	0.625	NA
cg20359565	17	41043969	1.15e-17	0.000713	0.872	NA
cg13559306	17	41534491	7e-09	0.00148	0.431	NA
cg14578363	17	42785078	1.23e-11	0.0214	0.0872	NA
cg03745114	17	46017593	2.58e-08	0.00434	0.682	NA
cg22266211	17	46662371	1.31e-08	0.0648	0.169	NA
cg02642822	17	46666926	3.72e-09	0.116	0.122	NA
cg17839611	17	47286802	7.93e-12	0.00687	0.216	NA
cg05716556	17	47287410	2.71e-09	0.0325	0.0206	0.00483
cg19457909	17	59206070	9.22e-08	0.0208	0.434	NA
cg15723222	17	59222476	2.02e-10	0.0766	0.98	NA
cg00117908	17	66255666	1.34e-09	0.00486	0.238	NA
cg16960674	17	72013430	7.57e-09	0.0306	0.189	NA
cg22455529	17	73495353	1.11e-16	0.0515	0.935	NA
cg25649188	17	73499917	1.93e-14	0.000359	0.848	NA
cg19808047	17	75241555	1.11e-08	0.0286	0.775	NA
cg25069807	17	76171191	9.95e-09	0.693	0.11	NA
cg09577144	17	76573499	5.14e-09	0.039	0.218	NA
cg25161310	17	76625975	1.01e-08	0.0266	0.58	NA
cg06901238	17	77706717	3.59e-08	0.209	0.611	NA
cg18406924	17	78701257	1.15e-13	0.019	0.523	NA
cg09516200	17	78735324	6.22e-13	0.167	0.956	NA
cg06412669	17	78735550	6.26e-08	0.181	0.818	NA
cg16018154	17	78863570	1.02e-07	0.866	0.677	NA
cg17830209	17	79006166	4.76e-09	0.0071	0.108	NA
cg09142578	17	79140486	2.43e-08	0.241	0.489	NA
cg21453758	17	80185943	2.14e-09	0.756	0.706	NA
cg19378416	17	80372775	2.32e-09	0.385	0.311	NA
cg15696634	18	19746953	3.67e-09	0.0102	0.825	NA
cg06619066	18	24765154	2.47e-08	0.541	0.364	NA
cg24391240	18	47792928	5.25e-08	0.133	0.785	NA
cg12929678	18	67624393	1.52e-07	0.375	0.195	NA
cg04727522	18	77793182	9.53e-09	0.469	0.917	NA
cg23281729	18	78005477	1.54e-08	0.943	0.858	NA
cg09788082	19	1163485	1.46e-07	0.0468	0.154	NA
cg18541087	19	3293448	1.54e-10	0.0619	0.168	NA
cg14034476	19	3556718	2.47e-08	0.755	0.401	NA
cg20366831	19	3760955	5.73e-08	0.0204	0.733	NA
cg04891836	19	6670390	4.1e-09	0.00247	0.657	NA
cg19751789	19	11199944	4.86e-09	0.737	0.688	NA
cg01045132	19	11649571	5.06e-08	0.335	0.164	NA
cg23959252	19	14181589	2.62e-08	0.317	0.919	NA
cg21956434	19	17377697	8.43e-08	0.333	0.0876	NA
cg10741422	19	21769315	2.18e-08	0.00294	0.229	NA
cg26346108	19	35329641	3.12e-09	0.0104	0.951	NA
cg22351833	19	35330007	5.6e-11	0.0558	0.909	NA
cg01413790	19	35330180	1.42e-10	0.0521	0.923	NA
cg08539991	19	36203832	3.13e-08	0.0109	0.585	NA
cg03587422	19	36367330	2.29e-08	2.75e-08	0.591	NA
cg22522066	19	38754726	5.01e-10	0.248	0.167	NA
cg13301014	19	38754768	1.67e-09	0.264	0.293	NA
cg00488829	19	41531916	1.7e-08	0.241	0.289	NA
cg25520249	19	41700269	2.22e-08	0.0184	0.733	NA
cg16857134	19	46712292	1.32e-09	0.00117	0.538	NA
cg11808658	19	46971373	6.09e-10	0.0779	0.911	NA
cg06484000	19	46998383	9.35e-08	0.00105	0.614	NA
cg19327213	19	47988783	3.99e-08	0.0074	0.451	NA
cg14780446	19	48565104	9.62e-08	0.455	0.332	NA
cg27262821	19	49184628	5.12e-08	0.062	0.518	NA
cg03737367	19	50005045	8.63e-08	0.109	0.175	NA
cg09923953	19	51525638	7.93e-08	0.00674	0.355	NA
cg21657577	19	52956622	3.53e-08	0.00805	0.426	NA
cg17142898	19	53928496	4.52e-08	0.531	0.649	NA
cg00876196	19	55315034	9.3e-08	0.233	0.64	NA
cg24699670	19	55660614	9.31e-08	0.949	0.579	NA
cg19393762	19	55661872	4.52e-09	0.151	0.752	NA
cg18838701	19	55668612	6.03e-09	0.418	0.0713	NA
cg24713204	19	57019373	5.56e-09	0.385	0.0604	NA
cg02940165	19	57149563	4.21e-08	0.444	0.108	NA
cg08333333	19	57182844	4.95e-10	0.634	0.1	NA
cg12259537	19	58514694	1.47e-08	0.415	0.0967	NA
cg20449685	19	58545728	1.62e-08	0.156	0.071	NA
cg08436467	20	3024166	1.1e-07	0.317	0.607	NA
cg07549715	20	3024204	9.77e-11	0.191	0.172	NA
cg14603345	20	11871375	2.35e-08	0.0757	0.257	NA
cg01552272	20	13976096	1.11e-07	0.186	0.0367	0.0352
cg24446326	20	19952018	1.32e-10	0.00731	0.11	NA
cg26130053	20	19981722	7.12e-20	0.536	0.392	NA
cg07676859	20	23015932	1.23e-08	0.78	0.94	NA
cg21565575	20	35274281	1.36e-11	0.0728	0.951	NA
cg14329026	20	35274941	1.34e-12	0.0471	0.746	NA
cg20709530	20	36040249	2.19e-09	0.137	0.185	NA
cg08254089	20	36933189	1.45e-08	0.0679	0.735	NA
cg17485530	20	36974799	1.4e-08	0.239	0.933	NA
cg26912636	20	56286391	7.21e-08	0.051	0.583	NA
cg16430535	20	61342164	2.6e-09	0.0232	0.993	NA
cg21387281	20	61435439	2.6e-09	0.0044	0.0861	NA
cg24818238	20	62178498	2.03e-08	0.958	0.0331	0.147
cg22442730	20	62179233	1e-08	0.0695	0.754	NA
cg03842063	20	62190522	9.84e-10	0.719	0.738	NA
cg01073332	20	62574023	2.13e-08	0.832	0.00313	0.0185
cg03102788	20	62738880	1.57e-08	0.272	0.697	NA
cg15168892	21	15220709	3.27e-10	0.103	0.921	NA
cg01444578	21	28216559	4.86e-12	0.117	0.6	NA
cg09702434	21	32622078	1.26e-07	0.00784	0.467	NA
cg07034561	21	43916159	1.02e-09	0.254	0.0885	NA
cg19318330	21	44782872	1.48e-08	0.519	0.231	NA
cg01772743	21	45576085	6.73e-10	0.000101	0.337	NA
cg01992765	21	45622493	3.6e-16	0.0368	0.158	NA
cg18474885	21	46292084	2.89e-09	0.55	0.196	NA
cg01007374	21	47392916	1.72e-08	0.602	0.169	NA
cg20997320	21	47845610	1.03e-07	0.237	0.449	NA
cg02724647	22	17646207	3.26e-09	0.0601	0.0191	0.00762
cg25618765	22	20670922	1.21e-07	0.559	0.205	NA
cg25214792	22	21369513	1.19e-07	0.797	0.402	NA
cg22262140	22	21986976	1.13e-15	0.00531	0.538	NA
cg24144883	22	21986985	1.08e-11	0.000756	0.99	NA
cg06319288	22	21987032	4.79e-16	0.00013	0.716	NA
cg21675424	22	21987039	2.91e-14	0.00115	0.78	NA
cg07252792	22	21987048	3.02e-15	0.00117	0.602	NA
cg03930964	22	23522374	1.06e-09	0.0971	0.437	NA
cg00281467	22	23522460	1.68e-13	0.233	0.297	NA
cg04028010	22	23522474	2.39e-10	0.539	0.353	NA
cg06494464	22	24992604	2.4e-08	0.000752	0.822	NA
cg15685223	22	25084556	4.88e-08	0.000233	0.714	NA
cg08390994	22	36563027	2.23e-16	0.837	0.731	NA
cg15245051	22	36563117	6.56e-17	0.795	0.517	NA
cg18617091	22	37495019	2.58e-09	0.0172	0.916	NA
cg13780303	22	39078941	2.55e-10	0.0141	0.366	NA
cg05117693	22	40006573	3.47e-09	0.00204	0.0392	0.000821
cg10460036	22	40048334	3.28e-08	0.0408	0.402	NA
cg17401067	22	41840292	3.18e-10	0.0643	0.336	NA
cg03806693	22	41940476	4.8e-09	0.0578	0.456	NA
cg02738086	22	41941494	6.74e-09	0.246	0.828	NA
cg25447894	22	41957443	2.48e-11	0.0929	0.516	NA
cg10211626	22	42085361	4.12e-12	0.0551	0.255	NA
cg01529207	22	42485811	4.86e-10	0.238	0.738	NA
cg10836392	22	44258132	2.86e-11	0.242	0.331	NA
cg19863740	22	44576869	2.49e-08	0.000823	0.104	NA
cg15236483	22	46285682	1.6e-09	0.192	0.982	NA
cg03741889	22	46285897	6.69e-09	0.0273	0.477	NA
cg11503875	22	46285985	3.91e-08	0.106	0.426	NA
cg09491104	22	46646882	1.09e-07	0.764	0.828	NA
cg27079726	22	46659317	2.65e-08	0.427	0.217	NA
cg07012999	22	46692446	1.39e-07	0.161	0.0633	NA

## Sheet: S1E
cpgs	chr	bp	eth_anova_p	adj_eth_anova_p	pc_p	adj_eth_pc_p
cg16366262	1	1118157	2.47e-10	0.0259	0.0649	NA
cg27185793	1	1238797	4.56e-08	0.0348	0.72	NA
cg09668627	1	1371844	1.16e-08	0.227	0.118	NA
cg05117823	1	3056152	1.17e-07	0.0563	0.0871	NA
cg26891951	1	3129579	5.2e-08	0.813	0.719	NA
cg02265922	1	3477168	9.17e-09	0.0257	0.13	NA
cg22383924	1	3590479	3.15e-08	0.307	0.863	NA
cg17804348	1	3649473	4.65e-12	0.0235	0.906	NA
cg17848003	1	3704513	1.82e-09	0.0213	0.0379	0.0405
cg00600854	1	4191364	9.34e-08	0.0283	0.45	NA
cg16672535	1	6510652	2.1e-09	2.29e-05	0.347	NA
cg00853242	1	6511997	2.29e-08	0.00334	0.382	NA
cg21211780	1	6513502	8.57e-08	0.0566	0.703	NA
cg07017737	1	6516324	5.39e-10	0.00148	0.589	NA
cg02900253	1	6673709	9.33e-08	0.00976	0.686	NA
cg26413691	1	7119074	7.88e-08	0.0894	0.366	NA
cg04078418	1	7642984	2.24e-13	0.0174	0.769	NA
cg06972019	1	8937448	1e-09	0.0852	0.216	NA
cg11947782	1	9775985	8.05e-08	0.0077	0.421	NA
cg01943221	1	9776133	3.25e-08	0.00527	0.133	NA
cg16057915	1	10690564	4.74e-08	0.0306	0.242	NA
cg16365973	1	11986250	2.16e-11	0.529	0.139	NA
cg01061626	1	11986394	1.67e-12	0.649	0.22	NA
cg11345438	1	11986397	2.68e-12	0.635	0.131	NA
cg15895132	1	12688622	2.4e-08	0.00665	0.454	NA
cg01567509	1	15104223	1.5e-09	0.149	0.108	NA
cg24735235	1	16163479	6.43e-10	0.0449	0.875	NA
cg04889800	1	16163555	1.35e-08	0.0794	0.724	NA
cg11570511	1	16543021	1.11e-08	0.475	0.753	NA
cg26541649	1	17216201	1.45e-07	0.07	0.195	NA
cg04875062	1	17305562	1.03e-07	0.0111	0.858	NA
cg14844953	1	19339051	5.47e-10	0.186	0.802	NA
cg01010870	1	21059268	2.85e-08	0.0195	0.857	NA
cg17104151	1	22970132	7.56e-09	0.000983	0.627	NA
cg14989815	1	23939645	4.22e-10	0.0209	0.0142	0.351
cg11257888	1	24828096	6.83e-08	4.56e-07	0.468	NA
cg07236781	1	25291041	2.51e-10	0.00536	0.0444	0.555
cg12459932	1	25292018	2.9e-08	0.0338	0.0326	0.937
cg23916689	1	25292034	1.77e-08	0.00264	0.396	NA
cg03731740	1	29062689	7.54e-08	0.112	0.863	NA
cg10782019	1	29102153	3.32e-08	0.108	0.749	NA
cg19728051	1	31328091	4.69e-08	0.00193	0.0822	NA
cg10959672	1	35972127	1.19e-07	0.0244	0.75	NA
cg08878450	1	36915864	1.21e-07	0.667	0.169	NA
cg15482882	1	41981789	1.84e-08	0.626	0.092	NA
cg10436833	1	43354025	9.19e-08	0.231	0.585	NA
cg05232215	1	53393825	6.7e-09	0.258	0.542	NA
cg03601886	1	53649218	1.19e-07	0.0441	0.677	NA
cg11950754	1	53782077	3.78e-08	0.467	0.0419	0.304
cg11235152	1	67600687	1.17e-07	0.195	0.15	NA
cg12940439	1	67600707	9.52e-10	0.0534	0.0269	0.177
cg07107453	1	79114976	2.81e-09	0.371	0.726	NA
cg24038762	1	87817476	2.84e-10	0.196	0.0869	NA
cg08237401	1	94057789	1.99e-08	0.94	0.103	NA
cg09408571	1	101003634	3.98e-09	0.705	0.397	NA
cg06223162	1	101003688	3.74e-10	0.404	0.414	NA
cg04219726	1	110082486	9.24e-08	0.2	0.896	NA
cg20317872	1	111743202	5.21e-08	2.95e-06	0.525	NA
cg17421062	1	153432054	3.04e-08	0.0267	0.173	NA
cg16348003	1	153589781	5.74e-09	0.985	0.298	NA
cg08477332	1	153590243	8.14e-08	0.396	0.732	NA
cg12205230	1	154164951	1.5e-08	0.00143	0.196	NA
cg04922029	1	159174728	2.08e-15	0.666	0.919	NA
cg00936728	1	159772194	7.97e-10	0.0104	0.0818	NA
cg21476940	1	160854954	2.93e-08	0.506	0.575	NA
cg07145783	1	160855077	9.65e-09	0.577	0.337	NA
cg03228353	1	161520094	9.24e-09	0.192	0.9	NA
cg12648759	1	161812851	1.01e-14	0.454	0.284	NA
cg03426226	1	161935742	2.97e-10	0.372	0.589	NA
cg01598007	1	167063581	3.06e-08	0.0554	0.0336	0.126
cg00056754	1	167063958	8.45e-08	0.183	0.323	NA
cg26785303	1	171096963	1.69e-08	0.711	0.945	NA
cg24633390	1	173159746	1.4e-07	0.336	0.00473	0.674
cg08873628	1	175162347	2.75e-11	0.326	0.396	NA
cg00321850	1	175162397	2.17e-10	0.148	0.47	NA
cg17845761	1	175162550	6.08e-11	0.377	0.653	NA
cg07917478	1	179786966	1.24e-08	0.335	0.0455	0.923
cg00387090	1	201615401	4.25e-10	0.000533	0.318	NA
cg03137209	1	204554359	3.53e-08	0.00662	0.959	NA
cg13858742	1	204621504	2.02e-08	0.0483	0.562	NA
cg14789529	1	206941464	6.49e-08	0.00201	0.588	NA
cg02895948	1	208204062	6.47e-08	0.41	0.422	NA
cg00852317	1	214846567	3.11e-11	0.239	0.402	NA
cg00513220	1	220922123	5.72e-08	0.628	0.137	NA
cg24374583	1	220960554	9.94e-08	0.314	0.165	NA
cg04233686	1	226271762	6.79e-10	0.157	0.000353	0.333
cg16532282	1	226271799	2.09e-08	0.351	0.000584	0.8
cg24937136	1	226593346	1.55e-07	0.392	0.0234	0.659
cg18967021	1	229197824	1e-07	0.271	0.405	NA
cg06313507	1	230458820	1.53e-07	0.358	0.0174	0.61
cg01055562	1	230777685	8.63e-08	0.0773	0.907	NA
cg08903465	1	234917213	5.68e-15	0.0112	0.00564	0.138
cg06882058	1	243646787	8.8e-09	0.0978	0.596	NA
cg20979737	1	244964768	2.27e-11	0.0456	0.874	NA
cg04798314	1	246668601	6.34e-09	0.891	0.895	NA
cg04162032	1	248902767	2.83e-09	0.00128	0.00226	0.000274
cg23230830	1	248903100	5.85e-08	0.00325	0.00297	0.00193
cg23668184	2	5836713	1.98e-09	0.22	0.423	NA
cg03538480	2	8785262	7.94e-13	0.000226	0.645	NA
cg12244013	2	9307243	1.2e-08	0.0257	0.176	NA
cg19426625	2	9518324	3.03e-08	0.00884	0.804	NA
cg15545942	2	9526703	6.37e-12	0.295	0.884	NA
cg00522231	2	9549277	1.28e-09	0.973	0.626	NA
cg14853772	2	9613781	3.24e-08	0.533	0.447	NA
cg00886669	2	11529264	5.17e-10	0.583	0.263	NA
cg02819921	2	11607488	1.29e-09	0.0858	0.586	NA
cg16846645	2	14773973	8.63e-09	0.00761	0.237	NA
cg19893929	2	16105823	1.11e-09	0.000108	0.593	NA
cg11023668	2	25095040	1.2e-08	0.0403	0.828	NA
cg00617064	2	27272375	1.2e-07	0.465	0.485	NA
cg14242246	2	27434262	3.13e-12	0.2	0.868	NA
cg04011474	2	28904455	1.47e-10	0.0842	0.0243	0.479
cg21550785	2	29439093	4.96e-12	0.0053	0.147	NA
cg22938061	2	37703400	7.87e-10	0.088	0.129	NA
cg05236720	2	37893255	1.35e-07	0.543	0.341	NA
cg07536161	2	87085357	2.72e-09	0.256	0.826	NA
cg15600915	2	97618624	1.22e-09	0.908	0.0942	NA
cg08023416	2	102803787	4.88e-08	0.667	0.141	NA
cg03938978	2	103052716	1.24e-16	0.244	0.918	NA
cg08528626	2	107503728	3.16e-08	0.144	0.0672	NA
cg25838818	2	108905173	1.58e-09	0.546	0.317	NA
cg23163573	2	108905468	5.61e-09	0.589	0.0943	NA
cg00579706	2	121981866	8.85e-08	0.0547	0.251	NA
cg07317449	2	127964374	4.32e-08	0.394	0.0624	NA
cg09125754	2	130886714	4.44e-09	0.473	0.686	NA
cg09204187	2	130940668	3.03e-11	0.00404	0.604	NA
cg11925066	2	132182304	4.23e-08	0.108	0.402	NA
cg20148575	2	132182671	1.1e-10	0.692	0.567	NA
cg22656550	2	132202485	1.25e-12	0.217	0.404	NA
cg01884014	2	132202520	1.7e-11	0.446	0.733	NA
cg18282096	2	132202527	2.74e-15	0.343	0.593	NA
cg21673175	2	132202532	2.84e-13	0.266	0.888	NA
cg11258485	2	132202537	7.82e-12	0.399	0.728	NA
cg08729434	2	133023100	1.79e-08	0.0024	0.268	NA
cg03756814	2	148416907	1.96e-08	0.013	0.00331	0.256
cg04758026	2	152159591	5.68e-09	0.351	0.226	NA
cg26983710	2	154728202	8.54e-08	0.0689	0.0016	0.691
cg07508773	2	160143020	4.62e-09	0.737	0.0434	0.775
cg06318624	2	174913188	4.75e-09	0.425	0.0585	NA
cg14941291	2	176952930	8.41e-11	0.154	0.501	NA
cg03401519	2	177042493	9.6e-09	0.38	0.789	NA
cg01124477	2	181738271	1.05e-08	0.0941	0.676	NA
cg17118478	2	191543902	8.56e-17	0.207	0.532	NA
cg10800620	2	196398826	7.71e-10	0.273	0.359	NA
cg18561976	2	204801508	2.63e-12	0.426	0.503	NA
cg15344028	2	204801510	2.55e-14	0.0445	0.212	NA
cg00889363	2	206255841	1.75e-13	0.00187	0.126	NA
cg21443659	2	217745721	9.65e-09	0.86	0.0726	NA
cg20316538	2	218937982	2.79e-08	0.00682	0.259	NA
cg21004129	2	219032024	3.42e-08	0.508	0.233	NA
cg15099037	2	219246468	1.15e-07	0.00329	0.276	NA
cg02323356	2	220313153	8.61e-08	0.000741	0.855	NA
cg01727145	2	220313422	1.68e-08	1.82e-05	0.235	NA
cg06351981	2	220350567	7.23e-08	0.0821	0.514	NA
cg11391828	2	223915522	1.69e-08	0.0216	0.392	NA
cg04519775	2	231849693	1.6e-08	0.00486	0.365	NA
cg07328664	2	233125062	1.46e-07	0.142	0.691	NA
cg20002901	2	238777656	6.11e-10	0.0224	0.383	NA
cg19184688	2	241935282	3.21e-08	0.204	0.431	NA
cg00255732	2	242147702	1.6e-09	0.444	0.444	NA
cg00707741	2	242294482	8.98e-12	0.446	0.45	NA
cg19710184	2	242805378	6.88e-08	0.00212	0.00139	0.824
cg21855211	2	242805838	9.31e-09	0.0057	0.232	NA
cg08457169	2	242805904	1.21e-07	0.0145	0.422	NA
cg08996805	3	11010256	4.72e-09	0.0106	0.00969	0.00283
cg25616514	3	11798996	1.38e-07	0.00214	0.439	NA
cg02700894	3	12045449	6.98e-09	0.758	0.0965	NA
cg15873301	3	12045459	3.61e-10	0.301	0.185	NA
cg15084803	3	14160960	7.46e-09	0.138	0.731	NA
cg02772928	3	18277949	2.17e-08	0.247	0.0574	NA
cg04044720	3	22413680	7.9e-08	0.707	0.864	NA
cg12899747	3	25391527	1.17e-07	0.239	0.167	NA
cg06234584	3	28389645	1.29e-07	0.0179	0.399	NA
cg18816595	3	42750454	1.33e-07	0.103	0.202	NA
cg01359962	3	43148002	1.5e-07	0.331	0.101	NA
cg12321355	3	45141690	6.77e-22	0.0443	0.221	NA
cg08033130	3	45983597	2.82e-15	0.18	0.45	NA
cg19145607	3	45983792	1.42e-17	0.202	0.276	NA
cg19831962	3	46719834	8.61e-08	0.0531	0.552	NA
cg18704979	3	47054668	4.35e-09	0.0215	0.169	NA
cg05482119	3	49191777	3.3e-08	0.0128	0.0412	0.749
cg07271561	3	50359363	1.7e-09	0.0177	0.93	NA
cg06117233	3	50375613	2.23e-09	0.0459	0.0224	0.747
cg20881888	3	50383079	9.99e-09	0.942	0.209	NA
cg02495395	3	50383368	9.01e-09	0.614	0.0374	0.331
cg10144104	3	50518896	1.91e-08	0.0139	0.00658	0.00124
cg17383842	3	50553718	2.86e-10	0.481	0.855	NA
cg21323630	3	51995784	1.65e-08	0.0424	0.536	NA
cg18487916	3	52748469	4.02e-08	0.0588	0.18	NA
cg05991220	3	52813859	1.95e-10	0.000733	0.0795	NA
cg24628310	3	52813873	2.93e-09	0.000364	0.165	NA
cg11645453	3	52864694	9.24e-08	0.888	0.0157	0.474
cg01368219	3	54999791	4.09e-12	0.0781	0.55	NA
cg26017506	3	57312779	8.55e-09	0.163	0.549	NA
cg01361263	3	58051763	9.16e-10	0.0143	0.0799	NA
cg24163658	3	58182370	4.28e-08	0.00864	0.177	NA
cg15596493	3	59526404	2.07e-10	0.106	0.0296	0.804
cg02854288	3	61236911	1.01e-07	0.0346	0.32	NA
cg11236526	3	64430940	1.51e-08	0.0153	0.0965	NA
cg21938436	3	64670985	2.29e-08	0.0844	0.0707	NA
cg03530364	3	68056706	5.87e-08	0.393	0.94	NA
cg17775857	3	115510713	6.45e-09	0.00372	0.438	NA
cg03452737	3	117385277	4.49e-12	0.018	0.397	NA
cg12508343	3	125076233	1.69e-08	0.999	0.0499	0.352
cg19377234	3	125482197	1.59e-08	0.181	0.238	NA
cg20945764	3	125673488	9.19e-09	0.189	0.443	NA
cg02083676	3	127311156	1.97e-09	0.477	0.852	NA
cg00221718	3	128914668	7.56e-08	0.0127	0.102	NA
cg09668964	3	129335695	8.65e-08	0.000676	0.0155	0.228
cg01130010	3	132009122	5.5e-09	0.0282	0.321	NA
cg05393726	3	133615119	4.52e-08	0.13	0.189	NA
cg04374393	3	137483503	5.42e-11	0.295	0.0681	NA
cg03893701	3	139395765	1.73e-11	0.346	0.621	NA
cg02056062	3	149374914	1.14e-08	0.291	0.148	NA
cg02134705	3	149388151	1.16e-08	0.0582	0.224	NA
cg17578639	3	176862949	5.74e-08	0.00318	0.227	NA
cg00862290	3	178984973	2.7e-10	0.0862	0.379	NA
cg22471401	3	183824717	5.4e-08	0.00185	0.305	NA
cg16464007	3	188002729	8.38e-08	0.00172	0.0151	0.158
cg23651889	3	188115336	7.64e-09	0.385	0.679	NA
cg15260248	3	189829092	6.66e-09	0.235	0.007	0.0118
cg14180696	3	194089473	4.06e-10	0.243	0.877	NA
cg12923728	3	195709715	6.32e-08	0.0905	0.00594	0.0825
cg15164472	3	195914113	6.91e-08	0.0184	0.033	0.277
cg24119469	4	1625181	1.41e-09	0.281	0.228	NA
cg23151014	4	2418311	5.34e-09	0.519	0.606	NA
cg22066108	4	3534761	6.46e-08	0.077	0.0157	0.0972
cg10671830	4	7652103	4.69e-08	0.718	0.316	NA
cg07816074	4	8201560	4.8e-08	0.0162	0.406	NA
cg02387843	4	9892887	1.72e-11	0.0181	0.0415	0.221
cg21581745	4	13538908	2.58e-15	0.00217	0.307	NA
cg15696058	4	15965425	1.16e-07	0.0184	0.0929	NA
cg06482428	4	21950173	1.09e-08	0.193	0.0633	NA
cg18347642	4	21950766	4.4e-09	0.22	0.0447	0.584
cg11743349	4	21950864	4.06e-08	0.0967	0.000961	0.621
cg02407068	4	39771851	3.41e-08	0.316	0.91	NA
cg22345214	4	46995509	1.3e-07	0.0921	0.0803	NA
cg05641882	4	74904583	4.8e-08	0.0828	0.281	NA
cg26245086	4	87860957	4.63e-09	0.311	0.997	NA
cg25841008	4	99534176	1.31e-08	0.088	0.0475	0.795
cg15785860	4	100274660	1.52e-07	0.127	0.0234	0.574
cg17712092	4	129076599	5.29e-08	0.447	0.719	NA
cg16301894	4	129389744	2.42e-09	0.944	0.262	NA
cg27324117	4	154714287	1.18e-07	1.41e-06	0.025	0.173
cg01450725	4	154714852	5.45e-08	1.47e-05	0.829	NA
cg15450224	4	166533691	2.87e-10	0.155	0.0651	NA
cg13500194	4	187541541	1.89e-12	0.846	0.802	NA
cg19372710	4	187810783	1.36e-08	0.0261	0.646	NA
cg07829469	5	270631	2.47e-10	0.224	0.258	NA
cg09097916	5	297168	1.82e-08	0.487	0.0528	NA
cg17612535	5	932900	6.51e-09	0.00488	0.305	NA
cg17229371	5	1485470	5.36e-09	0.00692	0.229	NA
cg08697251	5	1489875	1.43e-08	0.0911	0.682	NA
cg16272981	5	1489889	6.33e-11	0.0716	0.728	NA
cg07324633	5	1568669	1.53e-08	0.277	0.461	NA
cg01910236	5	1661865	1.14e-07	0.137	0.68	NA
cg19984355	5	1794232	4.31e-08	0.04	0.248	NA
cg24630195	5	2748369	2.07e-08	0.257	0.163	NA
cg19078576	5	17217877	6.08e-08	0.0569	0.666	NA
cg19475870	5	27038605	1.25e-08	0.12	0.0608	NA
cg12864235	5	27038782	4.04e-13	0.0218	0.234	NA
cg11155432	5	27038802	1.01e-10	0.0041	0.568	NA
cg07350977	5	27038836	6.77e-12	0.00204	0.115	NA
cg01092108	5	33362853	3.36e-09	0.325	0.147	NA
cg21929564	5	42757171	1.16e-11	0.995	0.118	NA
cg18302225	5	55776401	1.33e-07	0.0095	0.693	NA
cg00476771	5	64398066	1.29e-07	0.0359	0.0381	0.777
cg20417024	5	76028950	3.46e-08	0.0756	0.497	NA
cg02017109	5	76788595	1.36e-08	0.0409	0.233	NA
cg07379703	5	78279424	1.03e-07	0.0926	0.0722	NA
cg03716908	5	81149002	1.94e-13	0.774	0.787	NA
cg15871215	5	81402204	8.29e-08	0.619	0.164	NA
cg00335715	5	90575459	9.02e-08	0.789	0.218	NA
cg14972576	5	97645526	8.85e-08	0.159	0.834	NA
cg10875627	5	99993323	9.23e-08	0.00111	0.637	NA
cg20744943	5	126988869	1.96e-08	0.202	0.108	NA
cg25555059	5	128301488	7.79e-08	0.604	0.439	NA
cg14841483	5	131310671	1.68e-08	4.06e-05	0.456	NA
cg08324925	5	131409159	7.79e-08	0.075	0.0219	0.361
cg16205897	5	131564050	1.99e-11	0.0264	0.101	NA
cg18765405	5	134644263	2.08e-08	0.0724	0.715	NA
cg20385395	5	138613030	4.6e-13	0.183	0.712	NA
cg07181209	5	153585979	2.23e-10	0.323	0.139	NA
cg14968553	5	153600167	6.32e-09	0.76	0.699	NA
cg06003656	5	166405676	1.1e-10	0.0585	0.0697	NA
cg11061434	5	167614990	1.05e-11	0.00159	0.0396	0.371
cg08537845	5	167715532	3.08e-08	0.177	0.515	NA
cg08701543	5	169928875	2.29e-08	0.119	0.631	NA
cg08358803	5	170288742	1.46e-07	0.582	0.0404	0.27
cg27306777	5	172261294	1.32e-10	0.585	0.662	NA
cg23012579	5	172359545	3.09e-10	0.527	0.65	NA
cg25368647	5	176736591	4.16e-09	0.0346	0.0587	NA
cg11105358	5	176758052	5.38e-09	0.169	0.345	NA
cg18925491	5	177523007	1.81e-08	0.00705	0.653	NA
cg05206633	5	177913434	2.62e-08	0.0046	0.146	NA
cg17840719	5	178368253	6.33e-08	0.144	0.000456	0.317
cg00582971	5	178422128	1.14e-07	0.00206	0.0884	NA
cg02599361	5	178548373	2.06e-08	0.0858	0.865	NA
cg07332563	6	291687	2.03e-10	0.212	0.739	NA
cg03395511	6	291903	2.36e-09	0.344	0.503	NA
cg15383120	6	291909	4.84e-09	0.326	0.513	NA
cg05064044	6	292385	4.07e-10	0.257	0.466	NA
cg11235426	6	292522	3.52e-09	0.314	0.505	NA
cg01516881	6	292596	2.52e-09	0.356	0.694	NA
cg06246357	6	1524494	8.69e-08	0.524	0.861	NA
cg17971129	6	3866461	1.49e-13	0.0393	0.204	NA
cg01885948	6	13873924	1.62e-10	0.116	0.441	NA
cg10944833	6	17702460	1.69e-08	0.00477	0.218	NA
cg01867320	6	20024319	6.04e-09	0.00127	0.362	NA
cg27226147	6	27447492	1.48e-09	0.952	0.508	NA
cg15088539	6	28911926	3.32e-09	0.272	0.622	NA
cg25005112	6	28911938	6.01e-09	0.851	0.575	NA
cg08542016	6	28912084	4.55e-08	0.712	0.949	NA
cg03720390	6	28912126	4.06e-09	0.605	0.755	NA
cg06760467	6	29496514	8.57e-08	0.0737	0.788	NA
cg26272069	6	29591706	4.06e-08	0.0618	0.148	NA
cg09577455	6	29593382	1.47e-09	0.213	0.234	NA
cg23606396	6	29717917	2.69e-10	0.00115	0.0571	NA
cg24064041	6	30165027	1.5e-08	0.119	0.0238	0.737
cg06881695	6	30168773	4.41e-09	0.000108	0.327	NA
cg16722947	6	30228431	2.18e-09	0.0208	0.243	NA
cg11285284	6	30709012	1.43e-08	0.29	0.0285	0.048
cg07939626	6	30853073	1.2e-07	0.611	0.0466	0.363
cg20955507	6	30853258	5.65e-08	0.544	0.145	NA
cg07187855	6	30854161	3.96e-09	0.794	0.0818	NA
cg24566261	6	30854164	1.72e-08	0.767	0.127	NA
cg09965419	6	30854186	1.41e-07	0.991	0.0818	NA
cg17091577	6	30854233	1.74e-08	0.837	0.0264	0.805
cg16555181	6	30881643	3.29e-09	0.169	0.749	NA
cg05103231	6	30881664	1.75e-09	0.129	0.573	NA
cg03465464	6	31141763	2.11e-08	0.0949	0.872	NA
cg20928974	6	32022642	9.1e-08	0.132	0.031	0.966
cg14642392	6	32026740	4.97e-08	0.00102	0.344	NA
cg04147642	6	32054659	4.18e-08	0.0219	0.0546	NA
cg07088771	6	32057846	1.21e-08	0.652	0.549	NA
cg26301953	6	32164503	1.17e-08	1.61e-05	0.666	NA
cg21325723	6	32294577	7.3e-08	0.506	0.0237	0.499
cg02808240	6	32304143	2.88e-08	0.524	0.0934	NA
cg24640182	6	32305068	7.94e-11	0.212	0.0332	0.529
cg14704780	6	32305106	6.98e-09	0.506	0.135	NA
cg20636526	6	32305145	3.77e-09	0.735	0.0718	NA
cg24898914	6	32810706	2.64e-08	0.168	0.731	NA
cg01309328	6	32811253	3.77e-08	0.0902	0.367	NA
cg09713850	6	32921791	1.42e-08	0.741	0.425	NA
cg19053046	6	33048254	2.27e-13	0.493	0.254	NA
cg25045942	6	33048291	6.31e-12	0.429	0.19	NA
cg13349035	6	33048310	4.49e-12	0.42	0.183	NA
cg10850215	6	33048469	3.71e-10	0.436	0.252	NA
cg06437840	6	33048529	4.96e-12	0.345	0.128	NA
cg26290219	6	33128906	1.85e-08	0.0847	0.469	NA
cg14782559	6	33131893	2.94e-08	0.441	0.95	NA
cg13638257	6	33280436	9.96e-09	0.368	0.293	NA
cg03866862	6	33401542	8.61e-09	0.77	0.0552	NA
cg17865955	6	33601177	1.6e-08	0.988	0.451	NA
cg22275276	6	33973531	6.1e-08	0.00623	0.189	NA
cg01081636	6	33994263	4.49e-11	0.126	0.134	NA
cg18735956	6	34113908	3.75e-10	0.0735	0.105	NA
cg16392860	6	34114384	2.46e-10	0.105	0.969	NA
cg19110758	6	34524597	4.17e-10	0.0406	0.0361	0.967
cg03149958	6	36326677	8.88e-09	0.903	0.73	NA
cg02850273	6	36611140	5.59e-09	0.131	0.0914	NA
cg17244340	6	36973448	8.73e-08	0.000283	0.284	NA
cg20893203	6	41499799	4.73e-09	0.0251	0.0316	0.411
cg19716238	6	54711378	8.77e-12	0.145	0.755	NA
cg04690482	6	54711388	1.7e-10	0.467	0.187	NA
cg18532076	6	54711417	1.54e-09	0.0585	0.644	NA
cg21789545	6	71012391	1.47e-07	0.0186	0.0176	0.68
cg11742202	6	74364667	4.34e-09	0.348	0.736	NA
cg13599248	6	74364700	1.81e-10	0.245	0.861	NA
cg00181439	6	78172691	1.76e-09	0.249	0.578	NA
cg15403968	6	79862196	7.06e-08	0.521	0.344	NA
cg08257003	6	84140564	1.05e-07	0.763	0.138	NA
cg06836736	6	84140993	7.02e-11	0.98	0.507	NA
cg24881834	6	84140997	1.69e-10	0.994	0.184	NA
cg03285617	6	86179345	1.72e-08	0.0429	0.685	NA
cg06345856	6	112565884	8.57e-08	0.049	0.282	NA
cg02578070	6	119669305	2.55e-08	0.0552	0.755	NA
cg04408448	6	119674313	3.75e-09	0.0204	0.0606	NA
cg06759309	6	139699305	1.22e-07	0.023	0.268	NA
cg12002139	6	158478872	5.08e-08	0.257	0.705	NA
cg06096446	6	158744008	1.94e-09	0.785	0.678	NA
cg02571055	6	158896790	5.86e-09	0.206	0.678	NA
cg02079963	6	160512064	5.07e-08	0.523	0.967	NA
cg07927540	6	169049163	1.29e-07	0.457	0.364	NA
cg10672343	6	169718117	3.33e-09	0.0154	0.379	NA
cg16591816	6	170190914	1.64e-10	0.0406	0.3	NA
cg16365842	6	170191057	6.23e-09	0.0644	0.0224	0.00977
cg16298927	6	170191076	3.71e-08	0.118	0.00418	0.0537
cg06310131	6	170561650	2.33e-09	0.211	0.473	NA
cg25428297	7	1022841	2.3e-09	0.0502	0.479	NA
cg00431813	7	1051703	1.41e-08	0.405	0.79	NA
cg06449934	7	1130697	2.04e-08	0.133	0.781	NA
cg06340516	7	1687244	9.07e-09	0.0227	0.109	NA
cg00273359	7	3019314	5.44e-08	0.00337	0.748	NA
cg09395443	7	4746437	2.16e-09	0.926	0.694	NA
cg19336198	7	4746462	7.89e-10	0.306	0.722	NA
cg10118545	7	4784090	4.54e-09	0.385	0.579	NA
cg18271789	7	4832112	1.11e-09	0.000617	0.703	NA
cg00913283	7	4832340	4e-08	0.00325	0.341	NA
cg02779037	7	4848683	1.94e-09	0.149	0.155	NA
cg05867499	7	4848814	2.44e-12	0.0869	0.491	NA
cg21932542	7	4850345	4.1e-08	0.186	0.435	NA
cg22586569	7	5524963	1.42e-07	0.0315	0.346	NA
cg09347578	7	6584987	6.82e-08	0.000813	0.628	NA
cg25778479	7	16686771	3.08e-09	3.57e-05	0.0396	0.000416
cg01238669	7	21797276	3.98e-08	0.0624	0.87	NA
cg02919960	7	27192549	8.63e-11	0.308	0.639	NA
cg11316904	7	28355605	1.41e-07	0.2	0.295	NA
cg01139861	7	50343298	1.82e-08	0.44	0.0479	0.313
cg07103517	7	50348485	7.01e-08	1.59e-06	0.408	NA
cg01495332	7	50798564	6.38e-11	0.571	0.119	NA
cg03817667	7	54609953	2.16e-08	0.225	0.0277	0.963
cg03652595	7	72791458	4.82e-11	0.0235	0.0244	0.0899
cg17046577	7	84815361	2.56e-08	0.0213	0.00722	0.65
cg14825462	7	87564570	1.22e-07	0.0088	0.937	NA
cg08551078	7	99935133	8.33e-08	0.535	0.0905	NA
cg23723486	7	101361745	7.44e-09	0.000119	0.299	NA
cg25311470	7	107950866	1.12e-08	0.113	0.351	NA
cg06987468	7	116963502	7.62e-08	0.516	0.0432	0.937
cg16703934	7	128786732	6.86e-09	0.0132	0.326	NA
cg10428536	7	134870726	2.36e-09	0.000954	0.127	NA
cg24575234	7	136553884	1.41e-08	0.136	0.0436	0.572
cg07131166	7	138089188	1.68e-12	0.0566	0.338	NA
cg03412967	7	143825736	2.43e-10	0.519	0.1	NA
cg09205595	7	150782539	2.63e-10	0.45	0.626	NA
cg26949393	7	150827298	3.31e-10	0.00505	0.477	NA
cg13636543	7	158200291	1.49e-07	0.0146	0.173	NA
cg05682581	8	929958	5.56e-11	0.472	0.65	NA
cg09584650	8	2002012	1.17e-13	0.00333	0.00159	0.00739
cg13601595	8	10468038	1.34e-07	0.00975	0.124	NA
cg25231776	8	10480438	5.76e-11	0.257	0.105	NA
cg23717764	8	12526205	4.14e-10	0.0124	0.107	NA
cg26244164	8	12987449	9.94e-08	0.471	0.782	NA
cg13559439	8	12989237	1.71e-08	0.652	0.568	NA
cg25460807	8	21908022	5.67e-09	0.0257	0.136	NA
cg25875537	8	21909033	4.76e-09	0.842	0.269	NA
cg25764534	8	22485721	2.41e-10	0.435	0.688	NA
cg17836177	8	22735111	1.95e-10	0.75	0.491	NA
cg01211283	8	22735276	6.15e-12	0.24	0.956	NA
cg09423126	8	22735333	1.53e-09	0.393	0.904	NA
cg06971659	8	27941552	5.01e-10	0.0168	0.153	NA
cg19162158	8	32405427	1.35e-07	0.104	0.72	NA
cg01976921	8	38342087	9.08e-08	0.0209	0.000404	0.905
cg26185500	8	38371413	6.09e-09	0.0566	0.0375	0.202
cg25897519	8	41427415	2.18e-08	0.0294	0.285	NA
cg04563438	8	42065244	1.48e-10	0.355	0.306	NA
cg12091331	8	42065314	6.81e-09	0.394	0.379	NA
cg01651915	8	55795551	1.39e-08	0.759	0.853	NA
cg03598366	8	61789011	7.96e-10	0.67	0.892	NA
cg06993761	8	101170141	7.31e-09	0.063	0.0146	0.282
cg21399717	8	102263157	1.14e-11	0.0478	0.837	NA
cg08500172	8	127908827	9.94e-09	0.0282	0.341	NA
cg26471398	8	141287030	6.46e-08	0.192	0.199	NA
cg17635777	8	142446785	7.66e-15	0.0603	0.68	NA
cg04128945	8	144264834	1.13e-07	0.000156	0.0594	NA
cg04404240	8	144325376	7e-08	0.00166	0.255	NA
cg08170427	8	144410815	7.8e-08	0.0525	0.0719	NA
cg13282195	8	144660772	6.73e-08	0.0934	0.0582	NA
cg20784950	8	145002522	4.66e-09	0.646	0.0384	0.849
cg24891660	8	145003653	3.7e-10	0.753	0.189	NA
cg04757492	8	145003862	9.14e-13	0.239	0.0662	NA
cg08090367	8	145005311	1.53e-10	0.723	0.306	NA
cg21535931	8	145029603	5.82e-10	0.149	0.746	NA
cg04565464	8	145669602	5.82e-08	0.0557	0.171	NA
cg13595143	9	472966	2.3e-18	0.53	0.444	NA
cg26535072	9	72288156	9.37e-08	0.996	0.365	NA
cg14446406	9	93919335	5.01e-08	0.756	0.526	NA
cg13538006	9	95897313	6.27e-10	0.19	0.648	NA
cg13951450	9	99171316	1.67e-09	0.0845	0.0189	0.797
cg03776935	9	99773358	5.15e-08	0.729	0.512	NA
cg14406134	9	117014922	1.34e-07	0.00773	0.00558	0.758
cg10404717	9	131154962	8.7e-09	0.0581	0.816	NA
cg21170085	9	137645730	1.2e-07	0.000506	0.0332	0.217
cg14240223	9	139429185	4.89e-10	0.317	0.536	NA
cg14604066	9	139590572	2.62e-15	0.143	0.334	NA
cg13718729	9	140056619	2.12e-09	0.139	0.28	NA
cg15584954	10	412325	1.94e-11	0.0971	0.57	NA
cg04926193	10	497316	1.78e-12	0.0295	0.0237	0.563
cg19765175	10	697840	4.82e-08	0.0352	0.182	NA
cg26533193	10	726822	1.48e-07	0.0735	0.177	NA
cg12799314	10	1405193	1.67e-08	0.888	0.485	NA
cg22172057	10	1405937	1.56e-08	0.954	0.834	NA
cg04271617	10	1416546	2.02e-08	0.0746	0.282	NA
cg05785989	10	3306812	3.93e-09	0.0507	0.651	NA
cg02449762	10	5661741	5.22e-13	0.212	0.0549	NA
cg13316404	10	6191076	5.86e-08	0.00154	0.114	NA
cg25906638	10	10914374	4.83e-10	0.262	0.892	NA
cg25119743	10	11059290	8.22e-09	0.0548	0.0295	0.0423
cg08441029	10	11148711	9.35e-09	0.0489	0.569	NA
cg09064095	10	11787029	3.91e-09	0.0254	0.0868	NA
cg07191657	10	14478541	2.46e-09	0.473	0.292	NA
cg02947450	10	22766861	1.17e-11	0.276	0.0584	NA
cg07028733	10	29228804	8.94e-08	0.913	0.921	NA
cg27315314	10	29228903	2.54e-08	0.951	0.93	NA
cg00520933	10	31607160	1.41e-07	0.739	0.34	NA
cg26023748	10	54515151	1.28e-07	8.53e-05	0.301	NA
cg01449444	10	57659566	1.09e-07	0.0369	0.0331	0.00534
cg11503710	10	64396659	3.04e-08	0.0814	0.276	NA
cg14961117	10	71632008	2.81e-10	0.00217	0.0653	NA
cg01464515	10	72254323	4.95e-09	0.769	0.677	NA
cg20418394	10	72254335	6.07e-08	0.655	0.66	NA
cg24938210	10	73498640	1.1e-07	0.62	0.213	NA
cg14916175	10	73529624	9.37e-08	0.296	0.332	NA
cg20543544	10	81003657	2.1e-09	0.211	0.67	NA
cg18525126	10	88617460	1.69e-09	0.422	0.614	NA
cg12226009	10	91263650	3.7e-08	0.0876	0.022	0.228
cg15233961	10	96990543	2.8e-09	0.041	0.999	NA
cg03269218	10	96990700	2.62e-08	0.0493	0.994	NA
cg15454820	10	96990858	5.41e-09	0.061	0.988	NA
cg24503796	10	102107676	7.8e-10	0.154	0.327	NA
cg03440556	10	102107757	1.28e-13	0.186	0.848	NA
cg10521450	10	105439280	8.85e-11	0.000147	0.228	NA
cg23786152	10	105610562	1.37e-09	0.677	0.245	NA
cg15638709	10	110226387	2.48e-08	0.785	0.615	NA
cg22633280	10	110671907	1.38e-08	0.386	0.0573	NA
cg04475085	10	115439367	4.72e-09	0.232	0.447	NA
cg08580014	10	118368634	7.76e-08	0.0993	0.522	NA
cg17453460	10	118369423	1.92e-08	0.0298	0.567	NA
cg24120153	10	122610486	4.12e-08	0.717	0.162	NA
cg23791011	10	124219564	3.99e-08	0.0449	0.00497	0.644
cg17389077	10	128810904	5.77e-08	0.338	0.735	NA
cg13929328	10	129535898	2.5e-08	0.123	0.115	NA
cg18064754	10	131367541	2.33e-09	0.000246	0.179	NA
cg04876500	10	131367623	4.51e-10	5.04e-05	0.619	NA
cg20568497	10	133558893	1.15e-10	0.304	0.908	NA
cg07400503	10	134110222	4.7e-10	0.00252	0.012	0.0291
cg05459190	10	134110326	4.62e-08	0.00874	0.00396	0.272
cg04496042	10	134697771	3.5e-08	0.508	0.491	NA
cg07810522	10	135238628	2.79e-08	0.00488	0.947	NA
cg08495239	10	135273341	2.24e-11	0.0157	0.851	NA
cg05525601	10	135383423	5.47e-08	0.0101	0.922	NA
cg03481077	11	380593	8.4e-08	0.00581	0.133	NA
cg01909245	11	1873757	4.21e-10	0.00923	0.564	NA
cg19280572	11	1873884	4.81e-11	0.00174	0.175	NA
cg07237979	11	1874017	8.45e-10	0.00281	0.0848	NA
cg23596244	11	2296922	2.05e-09	0.0167	0.45	NA
cg18729298	11	2555203	1.32e-07	0.000761	0.146	NA
cg13145504	11	2594840	1.48e-07	0.0293	0.00124	0.108
cg01917852	11	2772759	1.65e-09	0.000638	0.799	NA
cg24497361	11	3858493	3.51e-08	0.013	0.00113	0.819
cg00423453	11	5372944	1.71e-08	0.0761	0.396	NA
cg01902758	11	8816428	1.11e-09	0.00245	0.0148	0.0242
cg09412882	11	12271701	6.64e-09	0.135	0.233	NA
cg26320696	11	12399109	3.4e-08	0.0563	0.00433	0.565
cg20019985	11	32008961	5.35e-09	0.342	0.0128	0.707
cg13301003	11	32449254	8.68e-08	0.806	0.437	NA
cg09147985	11	40314618	1.16e-07	0.355	0.0802	NA
cg03470671	11	45115584	6.32e-08	0.000194	0.102	NA
cg04378288	11	45718207	2.74e-11	0.00996	0.788	NA
cg13326175	11	45718234	1.01e-10	0.0342	0.0495	0.188
cg05136848	11	45718281	2.49e-11	0.28	0.326	NA
cg23542274	11	45718455	4.08e-09	0.0808	0.392	NA
cg26004221	11	45718464	5.35e-08	0.0443	0.121	NA
cg20774552	11	46415316	1.01e-09	0.106	0.000517	0.69
cg26786045	11	61672207	1.27e-08	0.855	0.304	NA
cg12255774	11	61689144	9.39e-10	0.00274	0.691	NA
cg23584647	11	61717191	7.37e-09	0.358	0.521	NA
cg16146033	11	62767323	2.84e-08	0.00318	0.179	NA
cg06917325	11	62783123	1.24e-07	0.0133	0.118	NA
cg04850017	11	63683019	1.97e-10	0.819	0.727	NA
cg12527260	11	63683744	9.76e-09	0.767	0.149	NA
cg07029024	11	65249342	1.7e-08	0.09	0.0137	0.0289
cg04006266	11	66300458	1.54e-11	0.415	0.101	NA
cg06817264	11	66335649	1.73e-08	0.105	0.379	NA
cg24851651	11	66362959	1.25e-10	0.0757	0.167	NA
cg02506324	11	66460785	2.98e-10	0.00253	0.417	NA
cg24974729	11	67764320	2.1e-08	0.902	0.000673	0.0108
cg12289926	11	68153810	8.08e-09	0.899	0.1	NA
cg15302350	11	68180760	6.19e-09	0.118	0.181	NA
cg22986999	11	68781976	9e-08	0.153	0.333	NA
cg05771342	11	68782202	6.18e-08	0.16	0.795	NA
cg24006547	11	71259341	9.19e-10	0.631	0.0212	0.258
cg02845204	11	71259439	3.29e-08	0.0397	0.26	NA
cg09784886	11	71293996	3.46e-08	0.00119	0.741	NA
cg01548965	11	73088618	2.99e-08	0.264	0.397	NA
cg17700453	11	74657466	3.78e-13	0.0939	0.0088	0.242
cg14140874	11	75277124	9.46e-08	0.00216	0.178	NA
cg20232503	11	77125157	5.17e-08	0.0343	0.695	NA
cg19901956	11	77921274	4.13e-08	0.383	0.921	NA
cg19490678	11	79651476	1.16e-09	0.405	0.422	NA
cg17043191	11	79968672	9.32e-08	0.522	0.0623	NA
cg01219426	11	95856658	8.81e-10	0.0158	0.615	NA
cg05925497	11	100734094	3.67e-09	0.149	0.905	NA
cg27471124	11	109292789	2.68e-08	0.529	0.155	NA
cg12445422	11	113920436	5.03e-08	0.0317	0.00848	0.197
cg01697865	11	117856007	9.75e-08	0.0022	0.149	NA
cg05468843	11	117857990	1.22e-07	0.00201	0.0321	0.9
cg14971286	11	119598257	2e-08	0.192	0.00984	0.0546
cg19038246	11	123345778	7.63e-09	0.195	0.867	NA
cg26069044	11	124613956	9.43e-09	0.949	0.265	NA
cg22372285	11	125951005	1.06e-07	0.235	0.99	NA
cg19747968	11	131940559	1.21e-08	0.0936	0.104	NA
cg09111831	12	261982	3.06e-08	0.139	0.026	0.896
cg07807026	12	2041581	4.81e-08	0.0326	0.0922	NA
cg14753631	12	3260174	8.41e-09	0.00944	0.148	NA
cg19859729	12	3281556	7.99e-11	0.0361	0.011	0.126
cg23702046	12	3371110	9.35e-08	0.00175	0.0172	0.0152
cg00133624	12	3756130	1e-09	0.132	0.44	NA
cg02914652	12	4417142	1.06e-07	0.548	0.18	NA
cg01661897	12	4671207	8.23e-12	0.897	0.631	NA
cg03055065	12	4671310	1.28e-09	0.937	0.272	NA
cg11146114	12	4671731	3.25e-08	0.896	0.492	NA
cg25771683	12	5538415	2.37e-08	0.991	0.278	NA
cg27423216	12	5543269	2.2e-11	0.509	0.638	NA
cg16874583	12	7781004	3.75e-09	0.121	0.605	NA
cg10578777	12	7781093	1.61e-10	0.0957	0.392	NA
cg14906510	12	7781169	7.6e-10	0.106	0.479	NA
cg25828445	12	7781288	8.51e-10	0.124	0.309	NA
cg09651654	12	7781431	8.38e-09	0.0357	0.433	NA
cg12810837	12	9822287	9.39e-08	0.00014	0.0275	0.239
cg06147361	12	24689930	2.17e-08	0.133	0.544	NA
cg17405840	12	24717001	5.81e-08	0.227	0.391	NA
cg21172322	12	25055108	1.89e-08	0.144	0.433	NA
cg21544415	12	26288686	7.09e-10	0.000509	0.469	NA
cg10518543	12	38710700	1.15e-08	0.0999	0.418	NA
cg14243778	12	41086879	2.15e-08	0.0752	0.384	NA
cg18464274	12	42537617	9.43e-08	0.122	0.251	NA
cg05154234	12	48204680	1.98e-09	0.129	0.347	NA
cg01726767	12	48965123	1.19e-07	0.00992	0.273	NA
cg11051139	12	52580428	6.14e-10	0.0531	0.334	NA
cg10901383	12	57406900	7.93e-10	0.364	0.433	NA
cg02732509	12	58241200	2.85e-11	0.495	0.0389	0.104
cg23105471	12	58241215	2.94e-10	0.538	0.0567	NA
cg25961136	12	58246871	1.15e-07	0.0668	0.208	NA
cg11125883	12	68729045	1.09e-07	0.000346	0.415	NA
cg19312404	12	104213449	8.79e-08	0.324	0.77	NA
cg23816140	12	109035219	8.37e-08	0.0721	0.366	NA
cg16797699	12	109569084	1.81e-10	5.59e-08	0.149	NA
cg08866695	12	109596187	7.08e-08	0.144	0.0928	NA
cg24727480	12	109901083	7.17e-08	0.0941	0.000532	0.374
cg12870014	12	110450643	1.18e-07	0.61	0.432	NA
cg00924143	12	114881676	1.51e-07	0.0065	0.00342	0.357
cg05934015	12	129280265	6.43e-08	0.01	0.64	NA
cg24102222	12	129280449	1.81e-08	0.0551	0.0434	0.44
cg25713370	12	129326769	2.54e-08	0.156	0.0217	0.928
cg05863637	12	130529650	1.02e-09	0.0208	0.5	NA
cg23745444	12	130624293	6.73e-15	0.125	0.256	NA
cg23060047	12	130819504	6.86e-08	0.263	0.869	NA
cg09595912	12	130819634	6.23e-11	0.045	0.681	NA
cg15858166	12	130953551	1.01e-09	0.431	0.585	NA
cg26922917	12	131622584	7.19e-08	0.284	0.245	NA
cg09180566	13	24736095	5.31e-09	0.864	0.0468	0.0735
cg03947632	13	28404089	1.58e-08	0.669	0.731	NA
cg15696906	13	38444134	4.02e-09	0.0822	0.0191	0.955
cg25253705	13	78314465	1.36e-07	0.227	0.593	NA
cg01185345	13	99218287	5.39e-08	0.0314	0.94	NA
cg17176619	13	99218657	2.38e-08	0.244	0.174	NA
cg02771673	13	101137103	7.34e-09	0.287	0.397	NA
cg17479245	13	101328588	1.4e-08	0.0735	0.173	NA
cg26918935	13	108920801	8.43e-08	0.544	0.232	NA
cg16995606	13	108920808	5.93e-09	0.473	0.92	NA
cg09646392	13	108921052	8.91e-10	0.473	0.376	NA
cg03357721	13	111956695	2.06e-11	0.0624	0.293	NA
cg26682407	13	113660246	3.97e-10	0.00167	0.322	NA
cg12437013	13	114161939	5.75e-08	0.745	0.102	NA
cg07276358	13	114263342	4.87e-08	0.182	0.317	NA
cg23281529	13	114823829	3.87e-08	0.00196	0.69	NA
cg24009030	13	114912327	7.68e-08	0.0014	0.103	NA
cg21876626	14	22005045	4.77e-08	0.0225	0.477	NA
cg23167606	14	22265369	2.75e-08	0.765	0.965	NA
cg03035162	14	22993190	9.04e-08	0.0209	0.0559	NA
cg01878807	14	24422368	6.11e-13	0.0454	0.834	NA
cg07535928	14	37641436	9.58e-08	0.638	0.0797	NA
cg01270593	14	51339072	3.05e-09	0.0568	0.0453	0.0354
cg16789764	14	89066213	8.27e-08	0.00906	0.0541	NA
cg18657988	14	89804447	4.25e-08	0.0031	0.126	NA
cg01956154	14	94423399	9.45e-08	0.0154	0.00387	0.916
cg26088680	14	95359766	5.61e-08	0.466	0.338	NA
cg00867901	14	99787006	6.03e-08	0.0523	0.765	NA
cg04388666	14	100072073	2.35e-10	0.00898	0.861	NA
cg14121301	14	101307418	9.26e-09	0.00341	0.178	NA
cg18825703	14	103675748	1.17e-07	0.432	0.509	NA
cg10938556	14	105126275	1.73e-10	0.121	0.482	NA
cg19611441	14	105126372	9.79e-15	0.163	0.492	NA
cg13667739	14	105944604	3.56e-10	0.21	0.596	NA
cg06285241	14	105944655	9.41e-10	0.262	0.589	NA
cg06618474	14	105952171	3.36e-11	0.366	0.351	NA
cg07065217	14	105953092	1.48e-07	0.154	0.174	NA
cg04720065	14	106854987	6.96e-08	0.0192	0.00029	0.0836
cg26134913	15	26328049	1.36e-08	0.331	0.993	NA
cg18490614	15	27213362	4.73e-09	0.392	0.0567	NA
cg25605243	15	28212967	2.63e-08	0.00552	0.14	NA
cg24447866	15	29034942	3.6e-08	0.887	0.408	NA
cg09214243	15	29968124	1.4e-07	0.00402	0.302	NA
cg08736544	15	30483647	3.53e-09	0.567	0.842	NA
cg10760299	15	45669010	2.1e-10	0.00668	0.825	NA
cg05280133	15	45670068	2.18e-10	0.196	0.153	NA
cg14910265	15	45670406	8.21e-09	0.944	0.0473	0.876
cg14582100	15	45693742	6.69e-13	0.204	0.637	NA
cg06364757	15	55881246	7.21e-08	0.0176	0.142	NA
cg27554954	15	60691595	2.44e-10	0.0166	0.795	NA
cg09837656	15	65149245	3.8e-08	0.0315	0.562	NA
cg00910882	15	65648312	5.15e-08	0.00952	0.0215	0.375
cg24579218	15	68104479	4.4e-12	0.225	0.656	NA
cg09917562	15	68114909	1.83e-09	0.973	0.637	NA
cg21402364	15	74257642	3.69e-08	0.0308	0.851	NA
cg22563815	15	78856949	7.16e-11	0.192	0.844	NA
cg21052814	15	79328213	1.34e-12	0.0711	0.946	NA
cg05624577	15	81411055	3.77e-11	0.302	0.812	NA
cg08662227	15	81411066	8.08e-09	0.267	0.892	NA
cg25029264	15	81426347	5.5e-10	0.201	0.385	NA
cg14380111	15	81426360	1.09e-10	0.119	0.592	NA
cg26546864	15	81426434	4.59e-08	0.333	0.216	NA
cg18054026	15	81426820	3.02e-08	0.328	0.967	NA
cg26657240	15	81475061	1.16e-07	0.704	0.00831	0.364
cg01156844	15	85520317	6.62e-08	0.0998	0.0176	0.883
cg24954977	15	85544382	7.97e-08	0.374	0.217	NA
cg05775517	15	93158989	2.91e-08	0.888	0.00366	0.365
cg01021488	15	99395581	6.09e-09	0.00534	0.517	NA
cg05884870	15	100654807	4.13e-08	0.00048	0.118	NA
cg21700663	15	101093900	1.41e-07	0.698	0.819	NA
cg03000848	16	396164	1.65e-08	0.157	0.0568	NA
cg27144592	16	783916	5.75e-09	0.349	0.27	NA
cg01023703	16	1393766	1.5e-08	0.947	0.9	NA
cg06161600	16	1393797	1.6e-08	0.676	0.694	NA
cg27583220	16	3064377	9.86e-09	0.000922	0.344	NA
cg27094376	16	3639688	1.21e-07	0.178	0.89	NA
cg07628416	16	4033297	6.52e-09	0.089	0.628	NA
cg00470955	16	7354432	1.41e-08	0.262	0.811	NA
cg05453016	16	15073109	1.24e-07	0.284	0.0285	0.0869
cg00964321	16	15083956	2e-12	0.652	0.116	NA
cg07423334	16	15084066	6e-12	0.52	0.172	NA
cg00960790	16	15247312	4.18e-10	0.486	0.264	NA
cg08181850	16	17200244	1.66e-10	0.146	0.498	NA
cg26903216	16	17228439	3.06e-08	0.354	0.712	NA
cg27565277	16	17228474	1.05e-07	0.126	0.67	NA
cg16484020	16	23217411	1.13e-09	0.0932	0.48	NA
cg00201760	16	28518385	5.9e-08	0.0379	0.00485	0.72
cg08027123	16	29296186	1.46e-09	0.00123	0.534	NA
cg16591159	16	31487813	8.8e-08	0.353	0.386	NA
cg25395329	16	31487852	2.76e-08	0.121	0.405	NA
cg13473336	16	31494571	1.37e-07	0.0112	0.153	NA
cg06888094	16	31498506	8.65e-08	0.89	0.125	NA
cg16446484	16	31581309	1.32e-08	0.555	0.0477	0.32
cg05713954	16	49518536	1.23e-07	0.652	0.392	NA
cg03466717	16	49564370	2.32e-13	0.108	0.301	NA
cg04170948	16	56979519	4.13e-08	0.622	0.923	NA
cg09100343	16	57147202	1.04e-07	0.00216	0.0405	0.145
cg09018739	16	57180107	5.46e-09	1.48e-05	0.906	NA
cg01496136	16	57375219	3.52e-09	0.000352	0.0524	NA
cg01718742	16	62070184	2.38e-08	0.116	0.0278	0.815
cg09322513	16	65555681	1.23e-07	0.0796	0.159	NA
cg04215511	16	76310816	2.11e-08	0.183	0.24	NA
cg05438719	16	81476518	3.8e-08	0.0112	0.299	NA
cg08550517	16	85414644	2.48e-12	0.279	0.144	NA
cg06490845	16	88858315	1.21e-08	0.00467	0.83	NA
cg07402062	16	89894098	2.7e-09	0.353	0.337	NA
cg21285383	16	89894308	2.49e-09	0.379	0.134	NA
cg08854185	16	90077956	7.4e-08	0.0554	0.154	NA
cg11070818	17	400410	1.96e-08	0.148	0.215	NA
cg16835101	17	406380	1.36e-07	0.719	0.216	NA
cg00430613	17	406426	1.16e-07	0.694	0.259	NA
cg05280794	17	1040653	4.39e-08	0.821	0.313	NA
cg02352716	17	1104805	7.93e-11	0.047	0.364	NA
cg26247880	17	1131424	7.55e-10	0.000427	0.366	NA
cg19504184	17	1170806	1.23e-08	0.0571	0.0153	0.912
cg03944143	17	2595123	5.13e-08	0.716	0.388	NA
cg07007165	17	3872418	4.55e-08	0.0451	0.584	NA
cg12393272	17	4483823	8.69e-08	0.00112	0.00119	0.85
cg21216471	17	4644276	1.03e-07	0.0132	0.0959	NA
cg05174446	17	6943341	5.06e-09	0.158	0.0847	NA
cg18736141	17	6945510	2.39e-09	0.681	0.396	NA
cg03892045	17	6947288	2.09e-08	0.609	0.222	NA
cg13181928	17	6947323	5.1e-12	0.495	0.2	NA
cg07011163	17	6947325	1.8e-09	0.771	0.0176	0.881
cg13377102	17	7832764	1.36e-07	0.0187	0.568	NA
cg13407335	17	7832852	4.15e-09	0.0023	0.293	NA
cg01323777	17	7832943	4.21e-08	0.00878	0.436	NA
cg19786602	17	7966326	1.44e-09	0.0193	0.845	NA
cg20250341	17	8124867	2.88e-08	0.985	0.781	NA
cg17958984	17	8653113	3.59e-10	0.048	0.576	NA
cg13330559	17	11144043	2.44e-08	0.297	0.000342	0.816
cg17807479	17	11145042	1.51e-07	0.0221	0.0474	0.35
cg08701429	17	15394553	1.05e-07	0.543	0.355	NA
cg16861845	17	15652329	3.38e-08	0.0765	0.698	NA
cg20748397	17	18062972	2.36e-08	0.00531	0.206	NA
cg03972823	17	18922237	3.96e-08	0.000965	0.00426	0.0359
cg19169154	17	19287978	1.43e-07	0.658	0.704	NA
cg01530032	17	19435805	1.58e-08	0.0111	0.096	NA
cg08194009	17	25707428	3.15e-08	0.122	0.271	NA
cg18033416	17	30592033	2.12e-08	0.206	0.186	NA
cg16824477	17	40192449	5.06e-08	0.247	0.389	NA
cg20359565	17	41043969	1.15e-17	0.000713	0.0734	NA
cg13559306	17	41534491	7e-09	0.00148	0.0216	0.866
cg14578363	17	42785078	1.23e-11	0.0214	0.0694	NA
cg03745114	17	46017593	2.58e-08	0.00434	0.142	NA
cg22266211	17	46662371	1.31e-08	0.0648	0.713	NA
cg02642822	17	46666926	3.72e-09	0.116	0.778	NA
cg17839611	17	47286802	7.93e-12	0.00687	0.455	NA
cg05716556	17	47287410	2.71e-09	0.0325	0.00298	0.718
cg19457909	17	59206070	9.22e-08	0.0208	0.916	NA
cg15723222	17	59222476	2.02e-10	0.0766	0.816	NA
cg00117908	17	66255666	1.34e-09	0.00486	0.385	NA
cg16960674	17	72013430	7.57e-09	0.0306	0.516	NA
cg22455529	17	73495353	1.11e-16	0.0515	0.702	NA
cg25649188	17	73499917	1.93e-14	0.000359	0.707	NA
cg19808047	17	75241555	1.11e-08	0.0286	0.222	NA
cg25069807	17	76171191	9.95e-09	0.693	0.338	NA
cg09577144	17	76573499	5.14e-09	0.039	0.0852	NA
cg25161310	17	76625975	1.01e-08	0.0266	0.993	NA
cg06901238	17	77706717	3.59e-08	0.209	0.397	NA
cg18406924	17	78701257	1.15e-13	0.019	0.316	NA
cg09516200	17	78735324	6.22e-13	0.167	0.459	NA
cg06412669	17	78735550	6.26e-08	0.181	0.0825	NA
cg16018154	17	78863570	1.02e-07	0.866	0.502	NA
cg17830209	17	79006166	4.76e-09	0.0071	0.685	NA
cg09142578	17	79140486	2.43e-08	0.241	0.67	NA
cg21453758	17	80185943	2.14e-09	0.756	0.954	NA
cg19378416	17	80372775	2.32e-09	0.385	0.0432	0.669
cg15696634	18	19746953	3.67e-09	0.0102	0.111	NA
cg06619066	18	24765154	2.47e-08	0.541	0.628	NA
cg24391240	18	47792928	5.25e-08	0.133	0.421	NA
cg12929678	18	67624393	1.52e-07	0.375	0.794	NA
cg04727522	18	77793182	9.53e-09	0.469	0.0106	0.0603
cg23281729	18	78005477	1.54e-08	0.943	0.0799	NA
cg09788082	19	1163485	1.46e-07	0.0468	0.235	NA
cg18541087	19	3293448	1.54e-10	0.0619	0.259	NA
cg14034476	19	3556718	2.47e-08	0.755	0.698	NA
cg20366831	19	3760955	5.73e-08	0.0204	0.326	NA
cg04891836	19	6670390	4.1e-09	0.00247	0.0357	0.983
cg19751789	19	11199944	4.86e-09	0.737	0.668	NA
cg01045132	19	11649571	5.06e-08	0.335	0.479	NA
cg23959252	19	14181589	2.62e-08	0.317	0.11	NA
cg21956434	19	17377697	8.43e-08	0.333	0.0561	NA
cg10741422	19	21769315	2.18e-08	0.00294	0.886	NA
cg26346108	19	35329641	3.12e-09	0.0104	0.465	NA
cg22351833	19	35330007	5.6e-11	0.0558	0.699	NA
cg01413790	19	35330180	1.42e-10	0.0521	0.701	NA
cg08539991	19	36203832	3.13e-08	0.0109	0.00898	0.805
cg03587422	19	36367330	2.29e-08	2.75e-08	0.318	NA
cg22522066	19	38754726	5.01e-10	0.248	0.381	NA
cg13301014	19	38754768	1.67e-09	0.264	0.0681	NA
cg00488829	19	41531916	1.7e-08	0.241	0.878	NA
cg25520249	19	41700269	2.22e-08	0.0184	0.238	NA
cg16857134	19	46712292	1.32e-09	0.00117	0.00545	0.0544
cg11808658	19	46971373	6.09e-10	0.0779	0.739	NA
cg06484000	19	46998383	9.35e-08	0.00105	0.0106	0.417
cg19327213	19	47988783	3.99e-08	0.0074	0.42	NA
cg14780446	19	48565104	9.62e-08	0.455	0.111	NA
cg27262821	19	49184628	5.12e-08	0.062	0.396	NA
cg03737367	19	50005045	8.63e-08	0.109	0.958	NA
cg09923953	19	51525638	7.93e-08	0.00674	0.674	NA
cg21657577	19	52956622	3.53e-08	0.00805	0.695	NA
cg17142898	19	53928496	4.52e-08	0.531	0.553	NA
cg00876196	19	55315034	9.3e-08	0.233	0.241	NA
cg24699670	19	55660614	9.31e-08	0.949	0.319	NA
cg19393762	19	55661872	4.52e-09	0.151	0.431	NA
cg18838701	19	55668612	6.03e-09	0.418	0.807	NA
cg24713204	19	57019373	5.56e-09	0.385	0.15	NA
cg02940165	19	57149563	4.21e-08	0.444	0.342	NA
cg08333333	19	57182844	4.95e-10	0.634	0.0938	NA
cg12259537	19	58514694	1.47e-08	0.415	0.0712	NA
cg20449685	19	58545728	1.62e-08	0.156	0.14	NA
cg08436467	20	3024166	1.1e-07	0.317	0.46	NA
cg07549715	20	3024204	9.77e-11	0.191	0.667	NA
cg14603345	20	11871375	2.35e-08	0.0757	0.0808	NA
cg01552272	20	13976096	1.11e-07	0.186	0.0116	0.65
cg24446326	20	19952018	1.32e-10	0.00731	0.849	NA
cg26130053	20	19981722	7.12e-20	0.536	0.711	NA
cg07676859	20	23015932	1.23e-08	0.78	0.167	NA
cg21565575	20	35274281	1.36e-11	0.0728	0.969	NA
cg14329026	20	35274941	1.34e-12	0.0471	0.602	NA
cg20709530	20	36040249	2.19e-09	0.137	0.356	NA
cg08254089	20	36933189	1.45e-08	0.0679	0.185	NA
cg17485530	20	36974799	1.4e-08	0.239	0.318	NA
cg26912636	20	56286391	7.21e-08	0.051	0.0618	NA
cg16430535	20	61342164	2.6e-09	0.0232	5.77e-05	0.0583
cg21387281	20	61435439	2.6e-09	0.0044	0.191	NA
cg24818238	20	62178498	2.03e-08	0.958	0.752	NA
cg22442730	20	62179233	1e-08	0.0695	0.929	NA
cg03842063	20	62190522	9.84e-10	0.719	0.133	NA
cg01073332	20	62574023	2.13e-08	0.832	0.361	NA
cg03102788	20	62738880	1.57e-08	0.272	0.535	NA
cg15168892	21	15220709	3.27e-10	0.103	0.197	NA
cg01444578	21	28216559	4.86e-12	0.117	0.48	NA
cg09702434	21	32622078	1.26e-07	0.00784	0.893	NA
cg07034561	21	43916159	1.02e-09	0.254	0.025	0.0301
cg19318330	21	44782872	1.48e-08	0.519	0.151	NA
cg01772743	21	45576085	6.73e-10	0.000101	0.0175	0.175
cg01992765	21	45622493	3.6e-16	0.0368	0.86	NA
cg18474885	21	46292084	2.89e-09	0.55	0.265	NA
cg01007374	21	47392916	1.72e-08	0.602	0.362	NA
cg20997320	21	47845610	1.03e-07	0.237	0.413	NA
cg02724647	22	17646207	3.26e-09	0.0601	0.651	NA
cg25618765	22	20670922	1.21e-07	0.559	0.7	NA
cg25214792	22	21369513	1.19e-07	0.797	0.669	NA
cg22262140	22	21986976	1.13e-15	0.00531	0.153	NA
cg24144883	22	21986985	1.08e-11	0.000756	0.0459	0.581
cg06319288	22	21987032	4.79e-16	0.00013	0.257	NA
cg21675424	22	21987039	2.91e-14	0.00115	0.068	NA
cg07252792	22	21987048	3.02e-15	0.00117	0.0766	NA
cg03930964	22	23522374	1.06e-09	0.0971	0.263	NA
cg00281467	22	23522460	1.68e-13	0.233	0.474	NA
cg04028010	22	23522474	2.39e-10	0.539	0.364	NA
cg06494464	22	24992604	2.4e-08	0.000752	0.193	NA
cg15685223	22	25084556	4.88e-08	0.000233	0.657	NA
cg08390994	22	36563027	2.23e-16	0.837	0.397	NA
cg15245051	22	36563117	6.56e-17	0.795	0.484	NA
cg18617091	22	37495019	2.58e-09	0.0172	0.168	NA
cg13780303	22	39078941	2.55e-10	0.0141	0.118	NA
cg05117693	22	40006573	3.47e-09	0.00204	0.107	NA
cg10460036	22	40048334	3.28e-08	0.0408	0.177	NA
cg17401067	22	41840292	3.18e-10	0.0643	0.147	NA
cg03806693	22	41940476	4.8e-09	0.0578	0.715	NA
cg02738086	22	41941494	6.74e-09	0.246	0.685	NA
cg25447894	22	41957443	2.48e-11	0.0929	0.447	NA
cg10211626	22	42085361	4.12e-12	0.0551	0.436	NA
cg01529207	22	42485811	4.86e-10	0.238	0.758	NA
cg10836392	22	44258132	2.86e-11	0.242	0.098	NA
cg19863740	22	44576869	2.49e-08	0.000823	0.0106	0.539
cg15236483	22	46285682	1.6e-09	0.192	0.912	NA
cg03741889	22	46285897	6.69e-09	0.0273	0.311	NA
cg11503875	22	46285985	3.91e-08	0.106	0.572	NA
cg09491104	22	46646882	1.09e-07	0.764	0.446	NA
cg27079726	22	46659317	2.65e-08	0.427	0.517	NA
cg07012999	22	46692446	1.39e-07	0.161	0.854	NA

## Sheet: S1F
probe	CHR	BP	eth_anova_nomix_p	adj_eth_anova_nomix_p	anc_anova_p	adj_anc_anova_p	anova_p
cg00852317	1	214846567	1.49e-11	0.263	1.26e-12	0.0225	1.04e-11
cg00853242	1	6511997	6.27e-09	0.00067	8.66e-06	0.899	1.17e-07
cg01061626	1	11986394	8.01e-13	0.541	4.63e-16	0.000322	9.91e-15
cg01943221	1	9776133	1.15e-08	0.00236	2.7e-06	0.544	1.28e-07
cg03366858	1	53742322	1.51e-07	0.0938	8.34e-07	0.513	1.39e-06
cg03601886	1	53649218	1.8e-08	0.0159	2.27e-10	0.000204	1.02e-10
cg04889800	1	16163555	8.05e-09	0.0538	1.78e-08	0.119	2.15e-08
cg05232215	1	53393825	5.93e-09	0.529	1.17e-11	0.00107	1.74e-10
cg07236781	1	25291041	7.63e-11	0.000957	1.19e-08	0.147	3.06e-10
cg08878450	1	36915864	1.44e-08	0.809	4.3e-11	0.00246	9.12e-10
cg09668627	1	1371844	3.11e-09	0.186	2.64e-21	1.76e-13	2.69e-20
cg10702770	1	39283780	1.98e-08	0.0388	7.97e-09	0.0157	7.29e-09
cg11345438	1	11986397	1.42e-12	0.623	5.34e-16	0.000242	1.31e-14
cg11522610	1	106623429	4.08e-08	0.142	9.21e-11	0.000329	3.56e-10
cg11570511	1	16543021	2.76e-09	0.416	1.15e-10	0.0176	1.24e-09
cg11947782	1	9775985	1.95e-08	0.00411	9.69e-07	0.202	8.25e-08
cg11973900	1	175162310	7.05e-08	0.34	1.65e-11	8.24e-05	1.58e-10
cg12459932	1	25292018	5.53e-09	0.0113	1.07e-08	0.0218	2.97e-09
cg16057915	1	10690564	4.72e-08	0.117	1.12e-09	0.00281	3.22e-09
cg16137147	1	221067896	1.2e-07	0.148	1.13e-10	0.000143	4.48e-10
cg16365973	1	11986250	6.63e-12	0.467	8.55e-16	6.24e-05	1.56e-14
cg16366262	1	1118157	9.23e-11	0.0166	2.03e-13	3.75e-05	1.22e-13
cg16532282	1	226271799	6.13e-09	0.328	2.35e-10	0.0127	1.95e-09
cg17163168	1	3600735	4.29e-08	0.667	2.13e-10	0.00339	3.51e-09
cg17804348	1	3649473	1.97e-12	0.0175	3.25e-11	0.285	1.72e-11
cg17848003	1	3704513	2.6e-10	0.0161	1.91e-09	0.118	8.02e-10
cg24374583	1	220960554	1.81e-08	0.192	4.68e-11	0.000507	2.48e-10
cg24544490	1	155290961	9.29e-08	0.123	3.29e-10	0.000444	1.05e-09
cg24694675	1	76082066	4.67e-08	0.686	3.01e-11	0.000456	5.54e-10
cg24937136	1	226593346	4.03e-08	0.245	8.2e-12	5.15e-05	5.88e-11
cg26047066	1	221069136	5.7e-08	0.00415	6.53e-07	0.047	5.71e-08
cg26541649	1	17216201	9.71e-08	0.323	2.94e-08	0.0985	1.91e-07
cg00522231	2	9549277	2.06e-10	0.998	1.15e-14	5.78e-05	4.04e-13
cg01727145	2	220313422	4.97e-08	5.04e-05	0.000224	0.22	2.18e-07
cg01884014	2	132202520	1.01e-11	0.742	5.54e-16	4.22e-05	1.6e-14
cg02155398	2	45160490	3.74e-08	0.936	2e-14	5.3e-07	6.48e-13
cg03538480	2	8785262	1.56e-12	0.00123	2.92e-10	0.226	1.1e-11
cg06318624	2	174913188	2.11e-09	0.285	5.73e-11	0.00789	4.42e-10
cg07508773	2	160143020	1.04e-09	0.625	1.5e-16	9.63e-08	3.81e-15
cg07536161	2	87085357	1.01e-09	0.151	1.92e-10	0.0289	7.62e-10
cg08388220	2	136845703	4.34e-08	0.0429	1.83e-07	0.18	1.58e-07
cg08729434	2	133023100	7.58e-09	0.00138	4.87e-06	0.861	1.34e-07
cg11258485	2	132202537	3e-12	0.32	1.26e-16	1.4e-05	1.67e-15
cg14242246	2	27434262	4.56e-13	0.0891	1.93e-13	0.0379	5.93e-13
cg14941291	2	176952930	1.21e-11	0.0785	3.18e-12	0.0207	7.85e-12
cg16846645	2	14773973	5.12e-09	0.00663	2.18e-08	0.0281	3.5e-09
cg18282096	2	132202527	1.64e-15	0.78	1.26e-21	6.33e-07	5.32e-20
cg19710184	2	242805378	1.27e-08	0.000903	6.24e-06	0.433	1.14e-07
cg19893929	2	16105823	2.74e-10	2.24e-05	5.94e-06	0.466	3.16e-09
cg20002901	2	238777656	9.39e-11	0.0165	4.19e-10	0.0732	1.91e-10
cg20148575	2	132182671	3.58e-11	0.654	4.57e-15	8.65e-05	1.1e-13
cg21221545	2	9286050	1.24e-07	0.252	5.69e-08	0.116	2.81e-07
cg21673175	2	132202532	1.09e-13	0.226	4.26e-17	9.13e-05	4.16e-16
cg22656550	2	132202485	5.96e-13	0.429	1.05e-21	8.21e-10	2.49e-20
cg23668184	2	5836713	3.6e-10	0.105	2.11e-13	6.33e-05	7.56e-13
cg23836904	2	25599488	8.44e-08	0.142	2.79e-10	0.000481	1.03e-09
cg26530345	2	220312410	1.43e-07	0.00818	1.6e-05	0.896	2.23e-06
cg26983710	2	154728202	2.06e-08	0.0323	6.26e-10	0.000998	5.37e-10
cg00125002	3	129747708	7.59e-08	0.673	1.36e-09	0.0123	2.08e-08
cg05393726	3	133615119	3.55e-08	0.157	5.51e-08	0.243	1.74e-07
cg06705862	3	128151236	6.03e-08	0.774	8.34e-15	1.14e-07	2.32e-13
cg07908870	3	192634364	4.5e-08	0.0893	2.28e-11	4.67e-05	5.94e-11
cg10144104	3	50518896	7.21e-08	0.031	4.13e-07	0.177	2.51e-07
cg11236526	3	64430940	8.25e-09	0.0164	2.89e-09	0.00576	1.21e-09
cg17775857	3	115510713	3.26e-08	0.0322	5.48e-07	0.535	3.4e-07
cg19377234	3	125482197	7.02e-09	0.0891	1.35e-08	0.171	2.67e-08
cg19831962	3	46719834	3.13e-08	0.0275	1.25e-09	0.00112	8.94e-10
cg21578929	3	49219318	8.36e-08	0.00165	4.6e-05	0.887	1.33e-06
cg25646708	3	134031685	6.81e-08	0.293	7e-09	0.0304	4.46e-08
cg02407068	4	39771851	5.52e-09	0.1	3.34e-10	0.00614	8.73e-10
cg02463418	4	66535575	1.54e-07	0.0126	1.68e-07	0.0137	4.53e-08
cg09366730	4	2341370	7.32e-08	0.0622	5.11e-07	0.431	5.94e-07
cg10453719	4	165305050	5.64e-08	0.12	2.87e-09	0.00617	8.11e-09
cg17712092	4	129076599	1.69e-08	0.232	6.34e-13	9.08e-06	4.74e-12
cg18347642	4	21950766	9.12e-10	0.112	1.09e-11	0.00136	3.62e-11
cg19372710	4	187810783	3.23e-09	0.0144	2.67e-08	0.118	8.91e-09
cg00335715	5	90575459	1.3e-08	0.651	7.66e-14	4.01e-06	1.67e-12
cg07350977	5	27038836	4.51e-11	0.084	7.55e-14	0.000144	2.26e-13
cg07829469	5	270631	2.73e-10	0.725	4.6e-13	0.00125	1.05e-11
cg08358803	5	170288742	1.02e-07	0.927	8.76e-11	0.000819	2.06e-09
cg10208897	5	178548229	1.46e-07	0.0266	2.32e-06	0.417	1.11e-06
cg10875627	5	99993323	2.92e-08	0.00156	1.79e-05	0.934	5.19e-07
cg11105358	5	176758052	1.33e-09	0.0872	2.32e-14	1.58e-06	7.46e-14
cg16205897	5	131564050	5.49e-12	0.0163	1.47e-17	4.61e-08	1.13e-17
cg16272981	5	1489889	9.7e-12	0.0356	7.54e-15	2.85e-05	1.05e-14
cg17370163	5	63461654	5.41e-08	0.167	5.29e-11	0.000168	2.44e-10
cg17840719	5	178368253	5.54e-08	0.227	2.16e-12	9.22e-06	1.51e-11
cg18925491	5	177523007	7.31e-09	0.00496	1.23e-06	0.819	1.24e-07
cg19078576	5	17217877	3.04e-08	0.0703	8.41e-09	0.0196	1.36e-08
cg21929564	5	42757171	1.53e-12	0.991	3.34e-18	2.28e-06	1.48e-16
cg23012579	5	172359545	3.05e-10	0.824	5.36e-16	1.53e-06	1.72e-14
cg27306777	5	172261294	2.56e-11	0.417	1.3e-15	2.2e-05	2.09e-14
cg01516881	6	292596	2.25e-10	0.133	8.19e-11	0.0485	2.98e-10
cg02079963	6	160512064	1.44e-08	0.432	1.13e-09	0.0343	1.14e-08
cg02571055	6	158896790	9.74e-10	0.106	1.32e-13	1.49e-05	4.87e-13
cg05103231	6	30881664	4.11e-09	0.719	5.9e-14	1.08e-05	1.43e-12
cg06310131	6	170561650	5e-10	0.0964	3.98e-11	0.00775	1.09e-10
cg06437840	6	33048529	3.19e-12	0.566	6.49e-16	0.000119	1.44e-14
cg07187855	6	30854161	1.5e-09	0.936	2.44e-13	0.000158	7.29e-12
cg07939626	6	30853073	3.35e-08	0.7	5.03e-11	0.00108	9.24e-10
cg10672343	6	169718117	6.75e-10	0.0172	1.01e-08	0.254	4.19e-09
cg10679301	6	50818268	1.2e-07	0.148	3e-09	0.00374	1.03e-08
cg10850215	6	33048469	1.36e-10	0.461	6.41e-14	0.000223	1.01e-12
cg13349035	6	33048310	1.84e-12	0.381	2.48e-15	0.000528	3.59e-14
cg13638257	6	33280436	4.03e-09	0.379	7.08e-12	0.000683	7.78e-11
cg14437551	6	31539986	7.36e-08	0.00111	4.15e-05	0.611	8.3e-07
cg16591816	6	170190914	8.56e-10	0.331	7.76e-21	3.32e-12	1.36e-19
cg18735956	6	34113908	7.94e-11	0.0398	5.05e-11	0.0253	5.84e-11
cg22275276	6	33973531	1.56e-08	0.00145	5.13e-07	0.0473	1.67e-08
cg23726566	6	7051754	6.58e-08	0.478	5.64e-14	4.33e-07	9.21e-13
cg26106778	6	33175147	6.35e-08	0.0317	5.8e-09	0.00292	4.44e-09
cg27226147	6	27447492	2.54e-10	0.857	3.21e-15	1.13e-05	1.01e-13
cg27596495	6	55039295	1.37e-07	0.061	1.29e-09	0.000584	1.97e-09
cg00913283	7	4832340	8.85e-08	0.00511	3.81e-06	0.217	3.7e-07
cg01139861	7	50343298	8.42e-09	0.821	1.32e-14	1.36e-06	3.82e-13
cg02779037	7	4848683	5.44e-10	0.0744	2.47e-10	0.0338	4.9e-10
cg03817667	7	54609953	3.15e-09	0.129	1.12e-12	4.71e-05	4.62e-12
cg05867499	7	4848814	1.51e-12	0.147	2.24e-14	0.00221	1.2e-13
cg10093438	7	138089004	1.41e-07	0.0618	1.6e-06	0.691	1.72e-06
cg10552126	7	154002064	1.05e-07	0.225	6.75e-10	0.00148	3.73e-09
cg19336198	7	4746462	2.74e-10	0.39	4.55e-14	6.7e-05	6.15e-13
cg22131234	7	54609968	7.22e-08	0.0619	9.22e-11	8.12e-05	1.6e-10
cg23583168	7	148888333	4.99e-08	0.312	7.86e-14	5.18e-07	8.4e-13
cg03598366	8	61789011	2.47e-10	0.731	5.36e-13	0.00163	1.22e-11
cg04565464	8	145669602	2.45e-08	0.0678	2.86e-08	0.0792	4.2e-08
cg13282195	8	144660772	8.06e-08	0.122	1.28e-09	0.00196	3.8e-09
cg15449956	8	106331995	5.56e-08	0.0324	3.04e-09	0.00179	2.44e-09
cg15953602	8	75896720	6.67e-08	0.000733	1.63e-06	0.0177	2.61e-08
cg17635777	8	142446785	2.8e-15	0.106	5.39e-20	2.13e-06	2.96e-19
cg24891660	8	145003653	1.72e-10	0.552	1.33e-12	0.00434	2.23e-11
cg25460807	8	21908022	1.18e-09	0.0455	1.16e-08	0.443	1.22e-08
cg25764534	8	22485721	7.82e-11	0.205	2.09e-11	0.0551	1.22e-10
cg13481969	9	99449345	7.39e-08	0.386	1.24e-08	0.065	9.94e-08
cg13718729	9	140056619	6.99e-10	0.0688	2.19e-09	0.214	3.67e-09
cg14326196	9	116860650	1.13e-07	0.00586	2.88e-06	0.147	3.24e-07
cg14406134	9	117014922	3.26e-08	0.00212	1.08e-07	0.00695	5.39e-09
cg14435098	9	138669066	7.41e-08	0.0139	2.73e-07	0.0509	7.89e-08
cg14604066	9	139590572	7.82e-16	0.0491	1.54e-16	0.00973	3.26e-16
cg21170085	9	137645730	4.93e-08	0.000147	0.000309	0.894	8.16e-07
cg01011367	10	124798692	1.42e-07	0.00835	4.62e-06	0.268	7.06e-07
cg01449444	10	57659566	7.44e-08	0.0195	9.84e-07	0.255	3.67e-07
cg01464515	10	72254323	1.59e-09	0.782	4.09e-12	0.00205	9.23e-11
cg03269218	10	96990700	2.73e-09	0.0465	1.13e-13	2e-06	1.87e-13
cg03440556	10	102107757	2.52e-14	0.179	6.41e-16	0.00463	4.62e-15
cg07629625	10	133961825	7.07e-08	0.00687	1.19e-13	1.22e-08	3.07e-14
cg08495239	10	135273341	1.79e-12	0.00357	1.38e-10	0.27	1.49e-11
cg08580014	10	118368634	6.2e-08	0.202	4.05e-10	0.00135	2.06e-09
cg12799314	10	1405193	5.99e-09	0.684	5.02e-12	0.00059	9.9e-11
cg15454820	10	96990858	5.05e-10	0.0441	4.37e-14	3.96e-06	7.1e-14
cg15638709	10	110226387	6.93e-09	0.81	3.51e-13	4.26e-05	8.97e-12
cg18064754	10	131367541	8.22e-10	7.37e-05	1.14e-06	0.0991	2.05e-09
cg19765175	10	697840	6.3e-09	0.0219	6.27e-08	0.216	3.01e-08
cg22633280	10	110671907	1.49e-09	0.216	1.82e-11	0.00267	1.12e-10
cg02506324	11	66460785	6.23e-10	0.0102	2.84e-08	0.46	6.84e-09
cg03470671	11	45115584	6.22e-09	0.000118	2.78e-05	0.509	6.75e-08
cg08755490	11	65554678	5.7e-08	0.844	4.78e-12	7.35e-05	1.16e-10
cg09147985	11	40314618	4.77e-08	0.804	1.12e-10	0.00194	2.28e-09
cg12528056	11	60619955	9.56e-08	0.146	2.31e-10	0.000361	8.8e-10
cg13145504	11	2594840	4.03e-08	0.0155	1.1e-06	0.42	3.3e-07
cg16776065	11	6340486	6.61e-08	0.716	2.73e-10	0.00302	4.76e-09
cg18729298	11	2555203	1.27e-07	0.000688	0.000122	0.644	1.46e-06
cg19901956	11	77921274	3.21e-08	0.722	6.53e-11	0.00151	1.22e-09
cg20019985	11	32008961	7.31e-10	0.158	2.38e-11	0.00523	1.08e-10
cg20045320	11	319555	9.81e-08	0.465	2.01e-11	9.84e-05	2.58e-10
cg23542274	11	45718455	1.12e-09	0.0554	2.29e-09	0.112	3.12e-09
cg24974729	11	67764320	5.89e-09	0.924	7.86e-15	1.3e-06	2.6e-13
cg26004221	11	45718464	1.08e-08	0.033	3.85e-08	0.117	2.8e-08
cg27471124	11	109292789	7.01e-09	0.378	4.79e-11	0.00264	4.87e-10
cg00924143	12	114881676	4.02e-08	0.00521	5.52e-07	0.0709	6.05e-08
cg05934015	12	129280265	1.98e-08	0.00968	9.81e-07	0.472	1.88e-07
cg10578777	12	7781093	2.32e-10	0.139	5.41e-15	3.39e-06	2.87e-14
cg11199046	12	115136308	1.4e-07	0.0482	4.06e-10	0.000142	5.2e-10
cg17405139	12	131601087	3.44e-08	0.309	1.01e-08	0.091	6.64e-08
cg23105471	12	58241215	5.12e-11	0.299	2.71e-18	1.69e-08	3.74e-17
cg24102222	12	129280449	1.05e-08	0.0217	5.96e-08	0.123	2.85e-08
cg26922917	12	131622584	2.03e-08	0.217	1.24e-08	0.132	5.73e-08
cg07276358	13	114263342	1.25e-08	0.189	8.28e-09	0.125	3.44e-08
cg09180566	13	24736095	1.12e-09	0.735	2e-13	0.000136	4.76e-12
cg15696906	13	38444134	5.15e-10	0.0351	2.37e-11	0.00164	2.5e-11
cg23281529	13	114823829	4.07e-08	0.00277	6.87e-06	0.457	3.61e-07
cg01270593	14	51339072	2.23e-08	0.755	3.32e-13	1.18e-05	7.95e-12
cg04720065	14	106854987	3e-08	0.00745	2.65e-06	0.648	3.76e-07
cg10938556	14	105126275	2.93e-11	0.0697	5.21e-12	0.0125	1.13e-11
cg14121301	14	101307418	5.39e-09	0.015	1.06e-08	0.0295	3.86e-09
cg19611441	14	105126372	1.15e-15	0.0796	2.87e-17	0.00202	1.02e-16
cg01021488	15	99395581	1.69e-09	0.00126	1.36e-06	0.991	3.69e-08
cg18490614	15	27213362	8.07e-10	0.243	4.08e-13	0.000127	3.24e-12
cg27554954	15	60691595	2.15e-09	0.425	5.28e-14	1.09e-05	7.71e-13
cg00964321	16	15083956	9.42e-13	0.669	5.29e-17	3.91e-05	1.48e-15
cg01062937	16	88537260	1.02e-07	0.00682	1.19e-05	0.782	1.43e-06
cg01681698	16	11035542	6.35e-08	0.954	7.21e-12	0.000112	1.93e-10
cg01718742	16	62070184	3.02e-09	0.0552	2.02e-11	0.000376	3.31e-11
cg03000848	16	396164	3.68e-09	0.0764	5.43e-11	0.00115	1.18e-10
cg04370442	16	58019866	1.32e-07	0.165	6.35e-08	0.0793	2.09e-07
cg05274242	16	31540559	7.92e-08	0.936	8.09e-14	1.01e-06	2.51e-12
cg06161600	16	1393797	4.58e-09	0.696	6.39e-12	0.000996	1.27e-10
cg07423334	16	15084066	1.89e-12	0.3	3.53e-14	0.00571	3.73e-13
cg07628416	16	4033297	3.09e-09	0.0582	6.95e-12	0.000134	1.25e-11
cg08854185	16	90077956	6.88e-08	0.0816	5.39e-11	6.58e-05	1.24e-10
cg16446484	16	31581309	5.68e-09	0.658	1.46e-13	1.77e-05	3.16e-12
cg00430613	17	406426	4.61e-08	0.506	1.29e-13	1.49e-06	2.17e-12
cg00555905	17	79140481	2.17e-08	0.137	1.4e-10	0.000903	5.14e-10
cg01323777	17	7832943	9.31e-09	0.0036	1.37e-07	0.0525	1.13e-08
cg01561259	17	78560781	2.63e-08	0.00951	2.72e-14	1.04e-08	1e-14
cg03892045	17	6947288	5.91e-09	0.743	1.78e-14	2.35e-06	4.63e-13
cg06901238	17	77706717	7.24e-09	0.183	6.72e-11	0.00173	3.34e-10
cg08194009	17	25707428	8.01e-09	0.0671	5.31e-09	0.0446	8.37e-09
cg09142578	17	79140486	3.35e-09	0.167	3.92e-11	0.00199	1.83e-10
cg09577144	17	76573499	4.46e-09	0.0575	2.15e-08	0.275	2.74e-08
cg09929238	17	78560916	1.19e-07	0.0189	2.17e-12	3.61e-07	1.37e-12
cg12097883	17	62774939	6.52e-08	0.151	6.13e-08	0.142	1.86e-07
cg13330559	17	11144043	4.5e-09	0.0987	1.42e-09	0.0313	3.44e-09
cg13377102	17	7832764	6.13e-08	0.013	2.08e-07	0.0439	5.73e-08
cg13407335	17	7832852	1.29e-09	0.00126	2.02e-08	0.0194	6.6e-10
cg15437676	17	77702823	9.3e-08	0.0239	2.92e-08	0.00755	1.58e-08
cg15723222	17	59222476	6.76e-11	0.0245	1.18e-11	0.00429	8.98e-12
cg16426293	17	40192112	9.55e-08	0.0861	3.04e-09	0.00278	6.23e-09
cg16513459	17	7832932	6.46e-08	0.0189	1.09e-07	0.0319	4.44e-08
cg16835101	17	406380	5.07e-08	0.46	1e-13	9.57e-07	1.54e-12
cg16960674	17	72013430	7.93e-10	0.00786	1.32e-08	0.129	2.55e-09
cg17807479	17	11145042	4.87e-08	0.0185	1.76e-08	0.00673	7.66e-09
cg18406924	17	78701257	2.39e-14	0.0101	1.16e-14	0.00493	4.67e-15
cg19298225	17	13506284	5.36e-08	0.173	2.06e-09	0.00674	8.4e-09
cg19378416	17	80372775	1.39e-09	0.38	4.24e-11	0.0118	4.36e-10
cg21453758	17	80185943	6.21e-10	0.705	1.54e-13	0.000181	3.55e-12
cg22266211	17	46662371	6.76e-09	0.0896	6.55e-09	0.0869	1.35e-08
cg23365801	17	7832909	4.74e-08	0.04	1.06e-08	0.00901	9.87e-09
cg25069807	17	76171191	3.77e-09	0.549	1.59e-16	2.48e-08	3.56e-15
cg25161310	17	76625975	4.72e-09	0.0282	3.37e-09	0.0202	2.36e-09
cg06619066	18	24765154	8.41e-09	0.626	3.92e-12	0.000301	7.16e-11
cg21285088	18	78005471	9.29e-08	0.522	2.84e-12	1.66e-05	4.4e-11
cg23281729	18	78005477	4.83e-09	0.692	3.48e-14	5.23e-06	8.28e-13
cg24391240	18	47792928	1.1e-07	0.383	1.69e-10	0.000602	1.65e-09
cg00488829	19	41531916	7e-09	0.16	1.61e-18	4.03e-11	1.22e-17
cg09788082	19	1163485	4.93e-08	0.0393	3.04e-07	0.241	2.35e-07
cg10132208	19	58545542	8.43e-08	0.328	4.16e-13	1.7e-06	4.41e-12
cg10741422	19	21769315	1.29e-08	0.00234	5.23e-07	0.0934	2.67e-08
cg18541087	19	3293448	3.44e-11	0.0282	9.12e-11	0.0745	7.4e-11
cg20449685	19	58545728	1.34e-08	0.233	1.08e-11	0.000194	7.32e-11
cg22351833	19	35330007	1.47e-11	0.046	3.21e-12	0.0101	4.73e-12
cg23959252	19	14181589	8.07e-09	0.229	4.19e-10	0.012	2.4e-09
cg01552272	20	13976096	3.59e-08	0.171	4.42e-10	0.00214	1.91e-09
cg04624110	20	13976093	1.19e-07	0.109	2e-09	0.00186	5.26e-09
cg07676859	20	23015932	2.83e-09	0.705	1.41e-15	3.72e-07	3.78e-14
cg14603345	20	11871375	4.28e-09	0.0382	2.84e-11	0.000259	3.23e-11
cg22534145	20	23015936	1.36e-07	0.663	1.82e-14	9.45e-08	4.24e-13
cg00274965	21	34405681	5.37e-08	0.528	3.76e-10	0.00378	4.83e-09
cg01992765	21	45622493	1.15e-16	0.0447	3.15e-17	0.0123	6.36e-17
cg02487453	22	31198724	6.21e-08	0.0223	5.62e-07	0.2	2.45e-07
cg03806693	22	41940476	9.21e-10	0.0186	3.45e-08	0.685	1.46e-08
cg03930964	22	23522374	1.68e-09	0.436	2.44e-12	0.00065	3.2e-11
cg04028010	22	23522474	8.67e-11	0.406	2.03e-16	1e-06	3.36e-15
cg06319288	22	21987032	2.1e-16	8.68e-05	2.78e-13	0.112	9.84e-16
cg10836392	22	44258132	2.12e-12	0.15	2.15e-15	0.000156	1.26e-14
cg15236483	22	46285682	5.52e-10	0.174	8.99e-12	0.00287	4.61e-11
cg15557168	22	42548783	5.57e-08	0.461	1.72e-09	0.0144	1.8e-08
cg17050807	22	42548356	1.21e-07	0.278	1.6e-09	0.00374	1.04e-08
cg23601416	22	19950040	1.48e-07	0.106	4.67e-07	0.333	9.02e-07
cg25618765	22	20670922	2.32e-08	0.624	4.06e-10	0.0111	6.1e-09
cg27079726	22	46659317	1.26e-08	0.411	4.67e-11	0.00156	5.15e-10
cg00056754	1	167063958	2.14e-08	0.145	3.13e-09	0.0214	1.06e-08
cg00091302	1	182602986	6.89e-08	0.00289	2.88e-06	0.119	1.66e-07
cg00321850	1	175162397	4.72e-11	0.0819	6.13e-13	0.00108	1.67e-12
cg00387090	1	201615401	8.98e-11	0.000288	9.3e-08	0.29	6.88e-10
cg00513220	1	220922123	8.88e-09	0.486	9.02e-15	5.21e-07	1.59e-13
cg00600854	1	4191364	4.35e-08	0.0195	2.52e-07	0.112	1.01e-07
cg00646396	1	26482755	4.46e-08	0.996	4.08e-12	9.46e-05	1.16e-10
cg00692462	1	4773089	3.26e-08	0.00258	1.84e-06	0.143	9.68e-08
cg00934037	1	100889672	6.03e-08	0.947	4.65e-12	7.6e-05	1.26e-10
cg00936728	1	159772194	1.83e-10	0.00188	3.05e-08	0.308	1.44e-09
cg01055562	1	230777685	6.14e-08	0.0652	3.55e-07	0.375	4.41e-07
cg01367992	1	160766535	8.21e-08	1.94e-05	0.00438	0.99	1.45e-06
cg01567509	1	15104223	6.86e-10	0.0794	2.16e-10	0.0252	4.61e-10
cg01598007	1	167063581	7.49e-09	0.0215	1.72e-10	0.000502	1.05e-10
cg02265922	1	3477168	7.76e-09	0.0263	5.86e-09	0.0199	3.74e-09
cg02895948	1	208204062	3.21e-08	0.636	6e-10	0.0121	9.02e-09
cg03137209	1	204554359	1.41e-08	0.00205	6.82e-06	0.969	2.7e-07
cg03223659	1	23340833	5.85e-08	0.0143	2.45e-07	0.0594	7.3e-08
cg03228353	1	161520094	1.94e-08	0.903	9.57e-13	4.63e-05	2.63e-11
cg03426226	1	161935742	1.84e-10	0.501	2.78e-14	7.81e-05	4.86e-13
cg03522107	1	16553329	5.02e-08	0.844	1.78e-13	3.15e-06	4.86e-12
cg03731740	1	29062689	9.68e-08	0.158	6.56e-08	0.107	2.06e-07
cg03750587	1	24239979	6.25e-08	0.000702	8.47e-05	0.924	1.05e-06
cg04078418	1	7642984	6.01e-14	0.00493	2.85e-12	0.23	4.82e-13
cg04162032	1	248902767	1.4e-08	0.0647	1.11e-10	0.000522	1.98e-10
cg04219726	1	110082486	1.81e-08	0.326	4.35e-09	0.0788	3.14e-08
cg04233686	1	226271762	1.84e-10	0.168	5.39e-11	0.0495	2.49e-10
cg04798314	1	246668601	1.2e-09	0.648	3.23e-15	1.83e-06	7.76e-14
cg04875062	1	17305562	8.76e-08	0.0233	1.05e-06	0.276	4.61e-07
cg04922029	1	159174728	7.46e-16	0.582	4.92e-37	4.67e-22	2.89e-35
cg05117823	1	3056152	7.78e-08	0.0169	7.87e-07	0.169	2.59e-07
cg05656812	1	232021560	6.74e-08	0.225	5.57e-12	1.93e-05	3.74e-11
cg06223162	1	101003688	6.69e-11	0.228	7.88e-16	2.81e-06	7.14e-15
cg06313507	1	230458820	4.5e-08	0.144	1.56e-09	0.00505	5.4e-09
cg06882058	1	243646787	3.82e-09	0.0697	1.01e-09	0.0186	1.78e-09
cg06972019	1	8937448	3.7e-10	0.0973	2.43e-14	6.66e-06	8.7e-14
cg07017737	1	6516324	1.7e-10	0.000988	6.69e-08	0.379	1.65e-09
cg07107453	1	79114976	5.16e-10	0.496	1.35e-13	0.000134	2.22e-12
cg07145783	1	160855077	2.41e-09	0.4	2.31e-10	0.0387	2.32e-09
cg07917478	1	179786966	2.62e-09	0.249	7.24e-12	0.000705	5.31e-11
cg07996532	1	21620812	1.27e-07	0.000278	0.000325	0.688	1.55e-06
cg08237401	1	94057789	4.45e-09	0.971	2.74e-12	0.000616	7.76e-11
cg08477332	1	153590243	8.16e-09	0.229	1.24e-14	3.66e-07	1.04e-13
cg08644356	1	8388411	1.36e-07	0.000799	0.000159	0.91	2.15e-06
cg08873628	1	175162347	5.78e-12	0.203	3.49e-15	0.000126	2.71e-14
cg08903465	1	234917213	1.72e-14	0.0912	3.41e-15	0.0182	1.21e-14
cg09408571	1	101003634	7.91e-10	0.496	1.07e-13	6.92e-05	1.77e-12
cg10436833	1	43354025	1.79e-08	0.114	1.69e-15	1.15e-08	7.66e-15
cg10782019	1	29102153	1.49e-08	0.0743	1.5e-08	0.0745	2.47e-08
cg10959672	1	35972127	4.36e-08	0.00668	4.62e-06	0.695	5.73e-07
cg11257888	1	24828096	1.93e-08	8.42e-08	0.153	0.625	2.4e-07
cg11837102	1	44270185	1.37e-07	0.0218	1.61e-06	0.253	6.5e-07
cg11950754	1	53782077	1.36e-08	0.265	4.82e-10	0.0095	3.16e-09
cg12205230	1	154164951	4.89e-09	0.000623	6.81e-06	0.843	8.68e-08
cg12648759	1	161812851	2.64e-15	0.35	1.4e-19	1.93e-05	2.42e-18
cg12940439	1	67600707	4.97e-09	0.372	1.12e-15	8.93e-08	1.62e-14
cg13110283	1	233751191	8.83e-08	0.675	9.4e-10	0.00731	1.46e-08
cg13858742	1	204621504	8.6e-09	0.0303	1.02e-08	0.0358	7.27e-09
cg13981325	1	11002748	7.33e-08	0.452	2.95e-09	0.0184	2.96e-08
cg14153737	1	166136630	6.75e-08	0.641	1.45e-12	1.44e-05	2.82e-11
cg14615152	1	34093099	7.92e-08	0.0758	9.6e-09	0.00926	1.65e-08
cg14789529	1	206941464	8.72e-09	0.000567	2.9e-06	0.184	3.53e-08
cg14844953	1	19339051	9.19e-11	0.0988	4.6e-11	0.0496	1.29e-10
cg14855972	1	101004472	1.49e-07	0.822	8.37e-10	0.00472	1.58e-08
cg14989815	1	23939645	1.03e-10	0.0023	2.02e-08	0.441	1.18e-09
cg15087369	1	226681523	4.41e-08	0.778	5.23e-13	9.65e-06	1.27e-11
cg15482882	1	41981789	5.39e-09	0.523	9.19e-11	0.00907	1.24e-09
cg15895132	1	12688622	1.54e-08	0.0127	3.9e-08	0.032	1.13e-08
cg16294013	1	66258022	1.11e-07	0.29	4.41e-11	0.000119	3.48e-10
cg16348003	1	153589781	5.35e-10	0.979	1.21e-13	0.00023	3.87e-12
cg16672535	1	6510652	2.53e-08	0.000602	4.04e-05	0.934	4.53e-07
cg17036164	1	201608445	4.96e-08	0.011	9.99e-07	0.219	2.17e-07
cg17104151	1	22970132	1.65e-09	0.000349	9.78e-07	0.201	7.86e-09
cg17421062	1	153432054	6.39e-09	0.0122	2.34e-07	0.441	6.03e-08
cg17845761	1	175162550	1.21e-11	0.217	8.53e-15	0.000158	6.87e-14
cg18967021	1	229197824	2.38e-08	0.146	6.49e-11	0.000409	2.61e-10
cg19272744	1	161049677	6.28e-08	0.0685	3.07e-07	0.333	4.02e-07
cg19728051	1	31328091	1.32e-08	0.000724	1.06e-05	0.566	1.52e-07
cg20317872	1	111743202	2.85e-08	1.52e-06	0.0105	0.532	2.97e-07
cg20411127	1	226681652	9.49e-08	0.798	3.09e-12	2.71e-05	7.2e-11
cg20979737	1	244964768	1.38e-11	0.05	1.05e-14	3.91e-05	2.02e-14
cg21211780	1	6513502	1.62e-08	0.0543	6.96e-08	0.232	7.91e-08
cg21476940	1	160854954	2.04e-08	0.678	4.36e-13	1.51e-05	9.33e-12
cg21920303	1	160617356	9.14e-08	0.000106	0.000228	0.257	4.48e-07
cg22335801	1	1149091	1.15e-07	0.00292	2.41e-05	0.597	1.24e-06
cg22383924	1	3590479	7.02e-09	0.195	1.08e-09	0.0303	5.1e-09
cg22488256	1	66258046	8.17e-08	0.653	3.7e-13	3.11e-06	7.68e-12
cg22509179	1	25234806	7.6e-08	0.664	5.44e-10	0.00485	8.56e-09
cg23916689	1	25292034	3.2e-09	0.000376	6.4e-07	0.0738	5.65e-09
cg24038762	1	87817476	3.06e-10	0.49	1.42e-12	0.00233	2.13e-11
cg24428232	1	166124419	3.42e-08	0.00596	3.3e-06	0.564	3.74e-07
cg24633390	1	173159746	5.24e-08	0.213	1.92e-08	0.0786	8.59e-08
cg24735235	1	16163479	4.49e-10	0.0355	8.59e-10	0.0679	7.96e-10
cg25311963	1	1546691	1.01e-07	0.406	2.02e-08	0.0816	1.66e-07
cg26413691	1	7119074	6.27e-08	0.248	7.87e-09	0.0314	4.25e-08
cg26785303	1	171096963	8.35e-09	0.76	1.82e-13	1.74e-05	4.5e-12
cg26891951	1	3129579	2.11e-08	0.814	4.15e-11	0.00164	8.89e-10
cg27182150	1	120189222	1.21e-07	0.13	9.64e-10	0.00106	3.1e-09
cg27185793	1	1238797	1.86e-08	0.0194	5.36e-09	0.00561	2.57e-09
cg27522078	1	22290005	1.34e-07	0.247	1.74e-08	0.0321	8.96e-08
cg00255732	2	242147702	5.72e-10	0.373	7.6e-18	5.34e-09	1.27e-16
cg00579706	2	121981866	3.66e-08	0.0337	2.04e-07	0.186	1.39e-07
cg00617064	2	27272375	2.53e-08	0.627	1.71e-10	0.00431	2.67e-09
cg00707741	2	242294482	2.75e-12	0.855	1.44e-19	4.79e-08	5.97e-18
cg00886669	2	11529264	1.21e-10	0.482	2.4e-13	0.000984	3.77e-12
cg00889363	2	206255841	3.29e-14	0.000629	2.61e-12	0.0492	5.99e-14
cg01124477	2	181738271	6.45e-09	0.11	4.32e-09	0.0739	1.11e-08
cg01751245	2	65593761	4.67e-08	0.299	9.24e-09	0.0597	5.92e-08
cg02380135	2	149866270	4.66e-08	0.0343	3.99e-07	0.292	2.68e-07
cg02819921	2	11607488	2.11e-09	0.594	8.46e-12	0.00244	1.43e-10
cg03401519	2	177042493	2.26e-09	0.447	3.31e-11	0.00666	4.02e-10
cg03756814	2	148416907	4.01e-09	0.00699	5.86e-09	0.0102	1.05e-09
cg03938978	2	103052716	2.63e-17	0.164	9.05e-22	5.87e-06	8.34e-21
cg04011474	2	28904455	3.21e-11	0.0194	7.4e-11	0.0448	4.23e-11
cg04134958	2	236761574	1.24e-07	0.0216	2.56e-09	0.000453	1.4e-09
cg04519775	2	231849693	3.54e-09	0.00232	6.68e-09	0.00436	4.11e-10
cg04758026	2	152159591	2.5e-09	0.204	2.02e-10	0.0166	1.07e-09
cg04867115	2	20645320	1.28e-07	0.00938	1.19e-07	0.00874	2.47e-08
cg05236720	2	37893255	3.56e-08	0.428	5.92e-10	0.00724	6.09e-09
cg06351981	2	220350567	1.17e-08	0.0234	1.37e-07	0.272	6.75e-08
cg07317449	2	127964374	1.04e-08	0.275	6.14e-12	0.000167	4.98e-11
cg07328664	2	233125062	3.47e-08	0.125	8.69e-08	0.313	2.16e-07
cg07613047	2	148358519	6.38e-08	0.804	9.78e-11	0.00127	1.99e-09
cg08023416	2	102803787	8.6e-09	0.424	1.06e-13	5.45e-06	1.51e-12
cg08175640	2	33384367	1.33e-07	0.0295	1.01e-06	0.224	5.6e-07
cg08457169	2	242805904	3.46e-08	0.00285	6.51e-06	0.525	3.53e-07
cg08528626	2	107503728	7.04e-09	0.104	2.08e-11	0.000315	6.31e-11
cg09125754	2	130886714	2.41e-09	0.722	5.3e-12	0.00163	1.1e-10
cg09204187	2	130940668	3.82e-10	0.381	9.49e-18	1.02e-08	1.61e-16
cg09760422	2	128146352	4.55e-08	0.221	5.41e-11	0.000269	3.26e-10
cg10800620	2	196398826	3.2e-10	0.223	7.54e-13	0.000538	5.39e-12
cg11023668	2	25095040	3.98e-08	0.238	3.83e-10	0.00233	2.29e-09
cg11391828	2	223915522	2.47e-09	0.00422	3.75e-08	0.0635	3.81e-09
cg11672772	2	75078286	8.83e-08	0.216	1.38e-09	0.00343	7.08e-09
cg11925066	2	132182304	1.22e-07	0.623	6.73e-10	0.00351	9.86e-09
cg12244013	2	9307243	1.68e-08	0.0437	7.59e-08	0.196	6.99e-08
cg14817906	2	97466833	1.43e-07	0.973	1.43e-10	0.001	3.44e-09
cg14853772	2	9613781	5.99e-09	0.552	1.48e-14	1.44e-06	2.91e-13
cg15152331	2	160958810	9.82e-08	0.381	1.59e-09	0.00628	1.4e-08
cg15344028	2	204801510	6.57e-15	0.0353	9.48e-15	0.0509	1.3e-14
cg15545942	2	9526703	3.44e-12	0.255	7.76e-14	0.00585	6.82e-13
cg15600915	2	97618624	3.43e-10	0.953	7.08e-16	2.07e-06	2.6e-14
cg15989068	2	5837057	1.09e-07	0.0767	5.95e-08	0.042	9.48e-08
cg17118478	2	191543902	1.44e-17	0.123	1.83e-23	1.64e-07	1.38e-22
cg17338146	2	147142856	1.25e-07	0.0152	3.72e-06	0.446	1.01e-06
cg17783174	2	235950763	1.34e-07	0.0569	4.51e-08	0.0193	5.48e-08
cg18561976	2	204801508	1.43e-12	0.314	1.52e-14	0.0034	1.72e-13
cg18984211	2	73498074	6.48e-08	0.185	4e-08	0.114	1.5e-07
cg19184688	2	241935282	1.28e-08	0.114	1.73e-10	0.00157	5.28e-10
cg19426625	2	9518324	8.22e-09	0.00249	1.93e-06	0.573	9.84e-08
cg20316538	2	218937982	2.25e-08	0.00935	1.12e-07	0.0461	2.31e-08
cg21004129	2	219032024	8.25e-09	0.284	1.01e-10	0.00355	7.58e-10
cg21443659	2	217745721	4.28e-09	0.661	6.3e-11	0.00987	1.08e-09
cg21550785	2	29439093	7.29e-13	0.00099	5.86e-15	8.11e-06	2.48e-16
cg21855211	2	242805838	1.91e-09	0.000615	2.45e-06	0.765	3.25e-08
cg22926824	2	236761421	1.21e-07	0.0934	5.58e-10	0.000441	1.33e-09
cg22938061	2	37703400	3.01e-10	0.0487	2.83e-11	0.00462	4.07e-11
cg23163573	2	108905468	1.13e-09	0.623	2.09e-15	1.21e-06	4.91e-14
cg25838818	2	108905173	5.27e-10	0.724	4.38e-16	6.37e-07	1.25e-14
cg26394380	2	85896001	8.87e-08	0.00147	5.22e-05	0.842	1.34e-06
cg26659079	2	5836181	6.9e-08	0.0799	7.51e-08	0.087	1.23e-07
cg00221718	3	128914668	1.46e-08	0.00382	1.24e-06	0.319	9.71e-08
cg00466268	3	164914621	2.6e-08	0.107	3.88e-11	0.000164	1.18e-10
cg00540067	3	126074344	4.32e-08	0.0411	3.38e-07	0.319	2.71e-07
cg00862290	3	178984973	1.06e-10	0.0625	1.03e-13	6.27e-05	2.29e-13
cg01069738	3	139236278	1.17e-07	0.0601	8.93e-08	0.0461	1.1e-07
cg01130010	3	132009122	2.74e-09	0.0169	5.25e-08	0.32	1.98e-08
cg01359962	3	43148002	3.01e-08	0.221	1.99e-10	0.00149	1.14e-09
cg01361263	3	58051763	7.5e-11	0.0022	6.04e-10	0.0176	3.89e-11
cg01368219	3	54999791	5.04e-12	0.149	2.07e-13	0.00618	1.04e-12
cg02056062	3	149374914	8.69e-09	0.351	2.39e-11	0.000989	2.33e-10
cg02083676	3	127311156	1.18e-09	0.391	9.9e-12	0.00334	1.11e-10
cg02134705	3	149388151	2.21e-09	0.0266	1.43e-08	0.17	8.85e-09
cg02495395	3	50383368	3.4e-09	0.313	9.66e-11	0.00903	7.97e-10
cg02700894	3	12045449	1.69e-09	0.818	2.45e-13	0.000123	6.42e-12
cg02772928	3	18277949	1.04e-08	0.164	3.1e-11	0.0005	1.43e-10
cg03452737	3	117385277	2.01e-12	0.00457	8.67e-11	0.194	1.21e-11
cg03530364	3	68056706	3.04e-08	0.351	1.42e-09	0.0166	1.16e-08
cg03893701	3	139395765	4.61e-12	0.197	1.52e-19	6.98e-09	1.5e-18
cg04044720	3	22413680	2.21e-08	0.37	4.56e-10	0.00776	4.13e-09
cg04374393	3	137483503	7.2e-12	0.167	6.48e-14	0.00154	3.81e-13
cg05125838	3	48601585	4.89e-08	0.00119	6.08e-10	1.51e-05	2.16e-11
cg05131382	3	138661281	5.08e-08	0.0717	3.18e-07	0.446	4.34e-07
cg05482119	3	49191777	1.16e-08	0.0059	8.01e-07	0.4	9.69e-08
cg05991220	3	52813859	1.6e-10	0.000894	5.58e-08	0.305	1.26e-09
cg06117233	3	50375613	6.07e-10	0.016	5.18e-10	0.0137	2.28e-10
cg06234584	3	28389645	5.6e-08	0.00708	1.29e-06	0.161	1.81e-07
cg07271561	3	50359363	6.03e-10	0.00574	1.66e-11	0.00016	3.06e-12
cg08033130	3	45983597	1.38e-15	0.161	1.92e-18	0.000229	1.46e-17
cg08263647	3	158390769	6.44e-08	0.561	1.14e-11	0.000103	1.79e-10
cg08996805	3	11010256	1.27e-09	0.00278	9.35e-12	2.09e-05	8.73e-13
cg09373597	3	138667775	3.98e-08	0.153	1.33e-08	0.0515	4.42e-08
cg09668964	3	129335695	2.19e-08	0.000204	4.13e-07	0.00381	2.07e-09
cg11645453	3	52864694	3.06e-08	0.61	8.33e-14	1.75e-06	1.7e-12
cg12321355	3	45141690	3.09e-21	0.366	1.8e-26	2.23e-06	4.53e-25
cg12508343	3	125076233	5.27e-09	0.99	1.31e-13	2.57e-05	4.22e-12
cg12899747	3	25391527	3.8e-08	0.129	2.25e-08	0.0765	6.18e-08
cg14180696	3	194089473	1.64e-10	0.281	1.39e-11	0.0241	1.11e-10
cg14761246	3	182968758	5.49e-08	0.25	3.21e-09	0.0148	1.83e-08
cg15084803	3	14160960	4e-09	0.126	5.43e-10	0.0173	1.74e-09
cg15260248	3	189829092	3.27e-09	0.544	6.22e-15	1.09e-06	1.24e-13
cg15596493	3	59526404	5e-11	0.047	1.03e-11	0.00974	1.48e-11
cg15873301	3	12045459	2.04e-10	0.542	4.99e-15	1.38e-05	9.95e-14
cg16464007	3	188002729	3.1e-08	0.000739	4.81e-06	0.113	7.35e-08
cg17383842	3	50553718	5.34e-11	0.214	1.6e-12	0.00648	1.07e-11
cg17578639	3	176862949	8.96e-08	0.013	1.98e-06	0.282	4.81e-07
cg18487916	3	52748469	1.27e-08	0.0859	8.25e-10	0.00564	1.79e-09
cg18599081	3	46448084	7.7e-08	0.00828	8.31e-06	0.876	1.22e-06
cg18704979	3	47054668	4.93e-09	0.0518	1.53e-09	0.0162	1.99e-09
cg18816595	3	42750454	3.45e-08	0.0736	4.84e-09	0.0104	8.36e-09
cg19145607	3	45983792	9.34e-18	0.214	1.18e-20	0.000278	1.34e-19
cg19234738	3	134031551	8.53e-08	0.27	1.4e-08	0.0445	7.94e-08
cg20881888	3	50383079	2.34e-09	0.812	1.56e-12	0.000556	3.79e-11
cg20945764	3	125673488	1.94e-09	0.0724	5.17e-09	0.192	8.78e-09
cg21323630	3	51995784	5.75e-09	0.0351	4.73e-09	0.0289	4.03e-09
cg21938436	3	64670985	6.47e-09	0.0577	1.48e-09	0.0132	2.13e-09
cg22471401	3	183824717	1.02e-08	0.00164	4.77e-06	0.747	1.55e-07
cg23651889	3	188115336	4.8e-09	0.425	1.85e-11	0.00167	2.18e-10
cg24163658	3	58182370	1.78e-08	0.00179	8.91e-06	0.874	3.05e-07
cg24628310	3	52813873	2.9e-09	0.000475	2.69e-06	0.43	2.77e-08
cg24901488	3	41121968	7.51e-08	0.017	8.12e-08	0.0183	3.02e-08
cg25250358	3	145879084	7.85e-08	0.113	1.49e-08	0.0216	3.69e-08
cg25616514	3	11798996	3.2e-08	0.000935	5.45e-06	0.156	1.03e-07
cg26017506	3	57312779	1.22e-09	0.0481	2.1e-10	0.00838	2.77e-10
cg27294008	3	52748359	1.26e-07	0.0697	5.41e-07	0.298	6.97e-07
cg01450725	4	154714852	1.21e-08	2.29e-06	0.00187	0.337	8.57e-08
cg01483139	4	187549458	1.18e-07	0.184	9.78e-08	0.153	3.49e-07
cg02387843	4	9892887	6.64e-12	0.0125	1.42e-11	0.0266	5.6e-12
cg05641882	4	74904583	1.86e-08	0.0487	1.19e-07	0.31	1.19e-07
cg06482428	4	21950173	1.44e-09	0.114	3.65e-11	0.00293	1.18e-10
cg07816074	4	8201560	2.92e-08	0.0138	3.56e-07	0.167	1.01e-07
cg10520790	4	16030846	7.8e-08	0.111	1.88e-08	0.027	4.53e-08
cg10521638	4	74734919	1.07e-07	0.251	1.17e-08	0.0277	6.25e-08
cg10671830	4	7652103	2e-08	0.583	6.16e-12	0.000185	1.03e-10
cg10943359	4	165304531	8.51e-08	0.244	8.2e-09	0.0237	4.35e-08
cg11743349	4	21950864	4.19e-09	0.041	1.01e-10	0.001	1.17e-10
cg12412390	4	96469286	3.78e-08	0.082	5.92e-09	0.0129	1.12e-08
cg13500194	4	187541541	6.47e-13	0.9	2.41e-18	3.53e-06	9.79e-17
cg15450224	4	166533691	5.06e-10	0.225	1.02e-11	0.00458	6.65e-11
cg15600051	4	2341440	9.26e-08	0.184	1.39e-07	0.275	4.84e-07
cg15696058	4	15965425	3.28e-08	0.00778	3.08e-08	0.00733	5.69e-09
cg15785860	4	100274660	6.58e-08	0.0426	4.4e-07	0.283	3.6e-07
cg16301894	4	129389744	9.66e-10	0.81	1.13e-12	0.000975	2.78e-11
cg17075352	4	71533675	7.63e-08	0.308	2.31e-08	0.0937	1.45e-07
cg18022883	4	54972054	1.33e-07	0.233	5.24e-08	0.0923	2.42e-07
cg21581745	4	13538908	3.61e-15	0.019	1.03e-15	0.00542	8.18e-16
cg22066108	4	3534761	1.3e-08	0.0341	2.06e-08	0.0539	1.6e-08
cg22345214	4	46995509	2.18e-08	0.0712	4.57e-08	0.149	6.87e-08
cg23151014	4	2418311	9.17e-10	0.282	8.81e-11	0.0273	6.58e-10
cg24119469	4	1625181	5.65e-10	0.434	1.92e-11	0.015	2.32e-10
cg25841008	4	99534176	4.18e-09	0.0523	1.38e-08	0.172	1.63e-08
cg26055899	4	154462759	1.37e-07	0.0167	9.86e-08	0.012	3.58e-08
cg26245086	4	87860957	1.63e-09	0.211	1.35e-11	0.00178	8.24e-11
cg27324117	4	154714287	3.57e-08	3.04e-07	0.0232	0.187	1.36e-07
cg00191458	5	169757859	4.82e-08	0.129	5.56e-12	1.54e-05	2.17e-11
cg00461022	5	16618052	6.45e-08	0.0271	1.81e-06	0.752	8.93e-07
cg00476771	5	64398066	9.06e-08	0.0536	2.58e-07	0.152	2.7e-07
cg01092108	5	33362853	7.53e-10	0.107	9.36e-11	0.0134	2.74e-10
cg01910236	5	1661865	2.08e-08	0.0654	5.89e-08	0.184	8.06e-08
cg02017109	5	76788595	3.05e-09	0.0412	1.35e-17	1.97e-10	2.57e-17
cg02599361	5	178548373	3.6e-09	0.0334	3e-08	0.276	2.24e-08
cg03716908	5	81149002	3.75e-14	0.681	2.18e-18	4.13e-05	6.78e-17
cg05206633	5	177913434	1.33e-08	0.00416	5.43e-07	0.167	4.8e-08
cg06003656	5	166405676	1.9e-11	0.0175	1.98e-11	0.0182	1.07e-11
cg07181209	5	153585979	1.78e-10	0.528	9.05e-16	2.83e-06	1.85e-14
cg07324633	5	1568669	3.45e-08	0.538	3.37e-10	0.00535	4.43e-09
cg07379703	5	78279424	5.52e-08	0.029	1.4e-07	0.0732	8.44e-08
cg08250738	5	73772012	5.64e-08	0.0312	1.73e-08	0.00964	1.24e-08
cg08299521	5	179344619	5.22e-08	0.0212	2.41e-08	0.00981	1.17e-08
cg08324925	5	131409159	2.84e-08	0.0164	2.6e-08	0.015	9.85e-09
cg08537845	5	167715532	9.84e-09	0.124	8.04e-10	0.0102	2.48e-09
cg08697251	5	1489875	2.36e-09	0.0428	1.77e-10	0.00324	2.09e-10
cg08701543	5	169928875	7.29e-09	0.0352	1.24e-09	0.00601	1.12e-09
cg09097916	5	297168	2.54e-09	0.404	4.46e-11	0.00722	4.85e-10
cg10500084	5	174172044	7.86e-08	0.00289	5.13e-06	0.185	2.85e-07
cg10608476	5	50761067	9.88e-08	0.316	1.2e-08	0.0387	8e-08
cg11061434	5	167614990	5.1e-12	0.000264	1.14e-08	0.574	8.47e-11
cg11155432	5	27038802	5.54e-10	0.0746	5.67e-12	0.000778	1.31e-11
cg12864235	5	27038782	5.7e-13	0.0925	2.51e-15	0.000417	9.15e-15
cg14741236	5	171985354	1.24e-07	0.00975	5.03e-07	0.0394	1.01e-07
cg14841483	5	131310671	8.64e-09	6.91e-06	0.000614	0.47	8.53e-08
cg14968553	5	153600167	3.79e-09	0.626	2.01e-13	3.46e-05	4.1e-12
cg14972576	5	97645526	2.84e-08	0.0761	5.69e-10	0.00155	1.12e-09
cg15221739	5	90236557	5.14e-08	0.343	2.16e-13	1.52e-06	2.45e-12
cg15871215	5	81402204	3.99e-08	0.355	7.05e-13	6.55e-06	7.92e-12
cg17229371	5	1485470	1.57e-09	0.00508	4.12e-09	0.0133	5.51e-10
cg17612535	5	932900	1.03e-09	0.000818	7.04e-07	0.544	1.3e-08
cg17632711	5	174045291	1.46e-07	0.129	7.67e-08	0.0678	1.98e-07
cg17736336	5	148788401	1.43e-07	0.0768	1.2e-08	0.00649	2.07e-08
cg18540328	5	90575362	2.64e-08	0.893	2.51e-12	8.82e-05	6.57e-11
cg18765405	5	134644263	2e-08	0.242	2.87e-11	0.000356	1.94e-10
cg19475870	5	27038605	4.16e-09	0.324	7.88e-11	0.00625	6.78e-10
cg19984355	5	1794232	6.23e-09	0.0105	3.04e-10	0.000518	9.06e-11
cg20385395	5	138613030	2.79e-13	0.116	1.61e-19	7.13e-08	9.46e-19
cg20417024	5	76028950	4.99e-09	0.0199	2.31e-09	0.00927	1.18e-09
cg20744943	5	126988869	5.01e-09	0.0694	1.29e-10	0.00181	2.46e-10
cg22135561	5	1865501	6.7e-08	2.12e-05	0.00191	0.581	7.25e-07
cg24630195	5	2748369	3.42e-08	0.762	1.37e-11	0.000315	2.88e-10
cg25368647	5	176736591	7.56e-10	0.00903	4.38e-09	0.052	1.02e-09
cg25476565	5	125930017	1.34e-07	0.556	9.9e-09	0.0414	1.14e-07
cg25555059	5	128301488	1.97e-08	0.782	3.4e-16	1.45e-08	1.05e-14
cg00181439	6	78172691	2.03e-09	0.965	2.57e-16	1.3e-07	9.83e-15
cg00183186	6	78174065	1.34e-07	0.463	8.11e-12	2.91e-05	1.07e-10
cg00232453	6	31864574	1.42e-07	0.381	2.62e-11	7.27e-05	2.76e-10
cg01081636	6	33994263	1.5e-11	0.145	4.04e-12	0.0394	1.8e-11
cg01309328	6	32811253	8.16e-09	0.0278	5.83e-08	0.197	3.52e-08
cg01867320	6	20024319	1.43e-08	0.00321	3.7e-06	0.817	2.32e-07
cg01885948	6	13873924	5.89e-11	0.288	2.2e-12	0.0109	1.94e-11
cg01937212	6	32295097	3.54e-08	0.248	2.73e-09	0.0193	1.55e-08
cg02008912	6	99790960	6.53e-08	0.785	3.95e-10	0.00485	7.41e-09
cg02578070	6	119669305	5.4e-09	0.0345	7.62e-08	0.482	5.59e-08
cg02808240	6	32304143	4.47e-09	0.454	2.07e-10	0.0213	2.36e-09
cg02850273	6	36611140	8.53e-09	0.475	3.54e-14	2.07e-06	5.83e-13
cg03149958	6	36326677	2.7e-09	0.808	4.57e-13	0.000142	1.16e-11
cg03285617	6	86179345	9.23e-09	0.0577	2.76e-08	0.172	3.48e-08
cg03395511	6	291903	2.38e-10	0.149	8.35e-11	0.0524	3.38e-10
cg03465464	6	31141763	1.83e-08	0.249	2.8e-09	0.0385	1.59e-08
cg03720390	6	28912126	8.37e-10	0.614	4.65e-12	0.00348	8.28e-11
cg03866862	6	33401542	3.38e-09	0.688	3.85e-11	0.00799	7.03e-10
cg04147642	6	32054659	8.08e-09	0.0124	1.86e-08	0.0283	5.47e-09
cg04408448	6	119674313	6.91e-10	0.0129	3.17e-08	0.582	9.46e-09
cg04539172	6	32036611	1.51e-07	0.0344	7.88e-07	0.179	5.1e-07
cg04690482	6	54711388	6.37e-11	0.567	1.09e-14	0.000101	2.22e-13
cg04925261	6	29556271	9.07e-08	0.0152	9.4e-08	0.0157	3.12e-08
cg05064044	6	292385	3.82e-11	0.0964	1.86e-11	0.0471	5.25e-11
cg06096446	6	158744008	9.4e-10	0.841	1.18e-12	0.00108	2.99e-11
cg06246357	6	1524494	6.37e-08	0.756	2.48e-12	3.07e-05	5.54e-11
cg06345856	6	112565884	2.37e-08	0.0174	7.91e-08	0.0579	3.02e-08
cg06759309	6	139699305	4.56e-08	0.00814	3.9e-06	0.684	5.88e-07
cg06760467	6	29496514	1.82e-08	0.0296	6.78e-09	0.0111	4.81e-09
cg06836736	6	84140993	2.13e-11	0.984	6.18e-17	3.01e-06	2.51e-15
cg06881695	6	30168773	2.33e-09	4.84e-05	3.09e-05	0.617	3.2e-08
cg07088771	6	32057846	6.69e-09	0.7	2.04e-12	0.000221	4.26e-11
cg07332563	6	291687	2.07e-11	0.0854	1.15e-11	0.0475	2.94e-11
cg07601386	6	110618174	9.32e-08	0.961	2.52e-10	0.00266	5.84e-09
cg07927540	6	169049163	1.53e-08	0.287	2.29e-11	0.000442	1.84e-10
cg07979401	6	33739406	1.33e-07	0.0023	1.69e-05	0.287	7.09e-07
cg08257003	6	84140564	3.2e-08	0.606	5.77e-11	0.00112	9.17e-10
cg08542016	6	28912084	9.82e-09	0.827	2.75e-11	0.00237	6.08e-10
cg08666707	6	41456441	4.51e-08	0.0395	2.54e-07	0.221	1.99e-07
cg09577455	6	29593382	2.49e-10	0.144	2.83e-11	0.0165	1.16e-10
cg09577986	6	33867227	7e-08	0.00191	3.95e-06	0.106	1.5e-07
cg09637963	6	14798944	6.21e-08	0.0373	7.92e-08	0.0475	6.25e-08
cg09713850	6	32921791	2.29e-09	0.731	4.66e-12	0.00152	9.82e-11
cg09965419	6	30854186	2.94e-08	0.993	2.64e-12	9.27e-05	7.65e-11
cg10601943	6	29692824	4.16e-08	0.0706	7.45e-08	0.126	1.08e-07
cg10944833	6	17702460	5.87e-09	0.00252	1.42e-06	0.595	7.41e-08
cg11235426	6	292522	4.22e-10	0.13	2.29e-10	0.0708	7.82e-10
cg11285284	6	30709012	4.68e-09	0.138	8.33e-10	0.0247	2.84e-09
cg11742202	6	74364667	2.6e-09	0.335	3.02e-11	0.00398	2.79e-10
cg12002139	6	158478872	1.45e-08	0.165	6.68e-09	0.0761	2.46e-08
cg13599248	6	74364700	1.55e-10	0.364	5.41e-12	0.0129	5.78e-11
cg14642392	6	32026740	3.88e-08	0.00136	7.01e-06	0.241	1.88e-07
cg14704780	6	32305106	1e-09	0.34	4.72e-11	0.0162	4.33e-10
cg14782559	6	33131893	8.96e-09	0.276	9.24e-13	2.95e-05	8.05e-12
cg15088539	6	28911926	1.15e-09	0.352	1.02e-13	3.23e-05	1.21e-12
cg15383120	6	291909	5.44e-10	0.129	4.24e-10	0.101	1.4e-09
cg15403968	6	79862196	2.17e-08	0.436	2.77e-09	0.0561	2.7e-08
cg15884992	6	34028192	4.58e-08	0.00284	1.32e-05	0.799	6.84e-07
cg16298927	6	170191076	5.74e-08	0.221	1.81e-15	7.49e-09	1.56e-14
cg16365842	6	170191057	1.95e-08	0.203	3.46e-15	3.84e-08	2.69e-14
cg16392860	6	34114384	6.36e-11	0.0514	3.34e-12	0.00273	5.46e-12
cg16555181	6	30881643	2.49e-09	0.206	5.18e-13	4.45e-05	3.48e-12
cg16722947	6	30228431	5.15e-09	0.073	1.27e-13	1.88e-06	3.27e-13
cg17091577	6	30854233	4.7e-09	0.807	2.72e-14	4.9e-06	7.56e-13
cg17244340	6	36973448	9.73e-08	0.000663	3.85e-05	0.256	4.74e-07
cg17865955	6	33601177	2.89e-09	0.968	2.54e-13	8.84e-05	7.82e-12
cg17971129	6	3866461	3.23e-14	0.0106	1.96e-13	0.0638	7.59e-14
cg18532076	6	54711417	5.65e-09	0.578	2.73e-11	0.00285	4.28e-10
cg19053046	6	33048254	3.29e-14	0.294	8.3e-17	0.000758	1.03e-15
cg19110758	6	34524597	5.21e-11	0.0193	2.08e-10	0.0768	1.14e-10
cg19716238	6	54711378	3.3e-12	0.163	1.91e-14	0.000963	1.14e-13
cg20636526	6	32305145	6.02e-10	0.563	9.36e-12	0.00891	1.49e-10
cg20893203	6	41499799	9.26e-10	0.0101	3.1e-08	0.333	7.34e-09
cg20928974	6	32022642	2.08e-08	0.0615	3.55e-09	0.0105	5.24e-09
cg20955507	6	30853258	2.09e-08	0.987	1.5e-12	7.37e-05	4.4e-11
cg21325723	6	32294577	1.98e-08	0.38	3.95e-09	0.0764	3.32e-08
cg21789545	6	71012391	5.38e-08	0.0127	6.59e-07	0.153	1.67e-07
cg23606396	6	29717917	3.21e-10	0.00126	2.37e-08	0.0917	7.72e-10
cg24064041	6	30165027	4.77e-09	0.095	7.46e-09	0.148	1.61e-08
cg24566261	6	30854164	3.3e-09	0.697	1.7e-14	3.77e-06	4.17e-13
cg24640182	6	32305068	1.74e-11	0.132	8.61e-12	0.0656	3.4e-11
cg24700316	6	90943562	7.86e-08	0.00699	1.09e-05	0.954	1.35e-06
cg24881834	6	84140997	6.29e-11	0.986	1.13e-17	1.88e-07	4.82e-16
cg24898914	6	32810706	5.23e-09	0.104	5.76e-10	0.0116	1.53e-09
cg24994319	6	25027586	1.25e-07	0.884	1.53e-11	0.000112	3.69e-10
cg25005112	6	28911938	1.24e-09	0.704	4.77e-15	2.84e-06	1.23e-13
cg25045942	6	33048291	2e-12	0.278	3.61e-14	0.0051	3.54e-13
cg26272069	6	29591706	1.66e-08	0.0538	3.8e-08	0.123	4.41e-08
cg26290219	6	33128906	1.5e-08	0.0881	2.82e-09	0.0166	5.94e-09
cg26301953	6	32164503	6.63e-09	8.24e-06	0.000797	0.945	1.29e-07
cg26321999	6	30854011	3.71e-08	0.908	1.45e-12	3.7e-05	3.94e-11
cg26357820	6	33161849	1.47e-07	0.0014	5.55e-05	0.514	1.36e-06
cg00273359	7	3019314	1.21e-08	0.00154	2.74e-06	0.342	8.67e-08
cg00431813	7	1051703	4.12e-09	0.318	9.06e-10	0.0704	6.87e-09
cg01238669	7	21797276	2.35e-08	0.092	3.66e-09	0.0145	7.94e-09
cg01495332	7	50798564	1.42e-11	0.482	4.77e-14	0.00165	7.89e-13
cg02919960	7	27192549	2.21e-11	0.325	8.09e-13	0.0121	8.32e-12
cg03412967	7	143825736	5.39e-11	0.282	7.28e-19	4.1e-09	9.79e-18
cg03652595	7	72791458	1.68e-11	0.00876	6.97e-10	0.358	1.69e-10
cg05058313	7	122317958	9.39e-08	0.00215	5.87e-06	0.132	2.45e-07
cg06340516	7	1687244	4.71e-09	0.022	9.81e-08	0.453	4.63e-08
cg06449934	7	1130697	1.65e-08	0.192	2.8e-09	0.033	1.25e-08
cg06728793	7	644702	1.18e-07	0.242	1.27e-08	0.0261	6.51e-08
cg06987468	7	116963502	1.94e-08	0.36	4.45e-11	0.000845	4.33e-10
cg07103517	7	50348485	4.04e-08	3.67e-07	0.0287	0.247	2e-07
cg07131166	7	138089188	6.51e-13	0.0454	7.77e-13	0.0541	1.18e-12
cg07143303	7	2144767	3.74e-08	0.304	1.57e-08	0.128	9.92e-08
cg08551078	7	99935133	2.39e-08	0.538	4.27e-10	0.00978	5.55e-09
cg09205595	7	150782539	5.6e-11	0.442	1.06e-13	0.000861	1.58e-12
cg09347578	7	6584987	2.43e-08	0.00061	1.28e-05	0.313	1.55e-07
cg09395443	7	4746437	3.75e-10	0.926	9.23e-17	2.42e-07	3.49e-15
cg09761503	7	142659349	1.01e-07	0.0857	2.68e-07	0.225	4.37e-07
cg10118545	7	4784090	7.16e-10	0.142	4.19e-10	0.0834	1.52e-09
cg10428536	7	134870726	1.71e-09	0.00114	9.26e-07	0.602	2.32e-08
cg11316904	7	28355605	3.21e-08	0.194	4.88e-09	0.0298	2.14e-08
cg11998932	7	3901843	9.74e-08	0.0801	4.14e-07	0.339	6.19e-07
cg14216940	7	50343131	1.13e-07	0.784	2.49e-13	1.81e-06	6.25e-12
cg14688662	7	1688174	1.08e-07	0.54	5.96e-09	0.0302	6.85e-08
cg14825462	7	87564570	4.97e-08	0.00777	1.67e-06	0.257	2.52e-07
cg16703934	7	128786732	1.53e-09	0.00141	5.06e-07	0.456	1.6e-08
cg17046577	7	84815361	3.64e-09	0.0149	1.62e-09	0.00667	6.34e-10
cg18271789	7	4832112	2.09e-09	0.000904	1.65e-07	0.0701	3.58e-09
cg20332503	7	143081287	1.31e-07	0.116	6.07e-08	0.0538	1.43e-07
cg21408624	7	50800055	9.93e-08	0.0254	8.58e-08	0.0219	4.67e-08
cg21932542	7	4850345	1.84e-08	0.104	3.98e-08	0.223	8.61e-08
cg23723486	7	101361745	2.38e-09	1.51e-05	5.51e-05	0.336	1.82e-08
cg24575234	7	136553884	2.1e-09	0.152	2.67e-10	0.0195	1.05e-09
cg25311470	7	107950866	1.26e-08	0.369	8.19e-13	2.5e-05	9.51e-12
cg25428297	7	1022841	7.48e-10	0.0705	1.07e-09	0.101	1.9e-09
cg25778479	7	16686771	1.21e-09	1.73e-05	3e-05	0.412	1.16e-08
cg26949393	7	150827298	5.01e-11	0.00128	1.38e-08	0.345	4.66e-10
cg01211283	8	22735276	1.72e-12	0.0959	7.5e-14	0.00424	2.55e-13
cg01651915	8	55795551	5.19e-09	0.573	2.79e-13	3.2e-05	5.15e-12
cg01976921	8	38342087	2.41e-08	0.0104	1.05e-06	0.446	2.15e-07
cg02389590	8	110658029	9.5e-08	0.017	2.05e-07	0.0365	7.28e-08
cg04404240	8	144325376	1.67e-08	0.000558	5.58e-06	0.182	6.47e-08
cg04563438	8	42065244	7.45e-11	0.254	1.1e-11	0.0378	8.07e-11
cg04757492	8	145003862	5.56e-13	0.141	8.83e-14	0.0225	4.33e-13
cg05682581	8	929958	6.44e-12	0.381	5.38e-15	0.000327	7.59e-14
cg06971659	8	27941552	1.16e-10	0.00485	1.26e-08	0.516	1.54e-09
cg06993761	8	101170141	6.51e-09	0.116	2.12e-09	0.0378	5.87e-09
cg08090367	8	145005311	7.88e-11	0.437	1.5e-12	0.00848	2.01e-11
cg08170427	8	144410815	1.93e-08	0.0328	1.7e-09	0.00292	1.42e-09
cg08500172	8	127908827	2.66e-09	0.0124	2.07e-10	0.000977	7.37e-11
cg09423126	8	22735333	3.5e-10	0.168	3.96e-11	0.0192	1.86e-10
cg09584650	8	2002012	3.01e-14	0.00233	6.17e-14	0.00477	5.66e-15
cg09997356	8	41651695	5.4e-08	0.00328	2.62e-08	0.0016	2.13e-09
cg10145533	8	20350779	8.25e-08	0.00089	1.68e-05	0.177	2.86e-07
cg12091331	8	42065314	3.42e-09	0.26	6.36e-10	0.0488	4.05e-09
cg13559439	8	12989237	4.38e-09	0.677	2.67e-16	4.42e-08	7.23e-15
cg13601595	8	10468038	9.83e-08	0.0113	1.11e-06	0.126	2.44e-07
cg14660676	8	126012434	4.63e-08	0.604	1.47e-09	0.0194	2.01e-08
cg17836177	8	22735111	5.82e-11	0.462	8.91e-14	0.000726	1.39e-12
cg19162158	8	32405427	7.74e-08	0.207	8.27e-08	0.221	3.32e-07
cg19405177	8	145001428	1.55e-07	0.218	2.81e-08	0.0399	1.26e-07
cg20784950	8	145002522	1.73e-09	0.418	6.05e-11	0.0149	6.72e-10
cg21399717	8	102263157	4.5e-12	0.029	2.11e-11	0.135	1.86e-11
cg21535931	8	145029603	1.11e-09	0.296	9.73e-12	0.00265	8.33e-11
cg23717764	8	12526205	9.87e-11	0.00245	1.25e-09	0.0307	8.65e-11
cg25231776	8	10480438	1.31e-11	0.141	2.01e-12	0.0218	8.9e-12
cg25875537	8	21909033	3.85e-10	0.802	6.2e-13	0.00132	1.54e-11
cg25897519	8	41427415	2.23e-08	0.0209	7.32e-07	0.677	2.97e-07
cg26185500	8	38371413	5.87e-10	0.102	5.61e-10	0.0978	1.46e-09
cg26244164	8	12987449	1.63e-08	0.322	2.24e-16	4.75e-09	2.95e-15
cg26471398	8	141287030	1.99e-08	0.0547	1.19e-07	0.326	1.33e-07
cg27263049	8	145086300	1.5e-07	0.0274	2.85e-08	0.00523	1.76e-08
cg02785332	9	94647670	1.04e-07	0.00794	2.83e-07	0.0216	4.79e-08
cg03776935	9	99773358	1.93e-08	0.597	3.61e-12	0.000116	6.33e-11
cg10404717	9	131154962	1.86e-08	0.0755	9.69e-08	0.391	1.48e-07
cg13466725	9	92292480	1.4e-07	0.000661	0.000102	0.468	1.18e-06
cg13538006	9	95897313	4.13e-10	0.312	1.46e-12	0.00113	1.41e-11
cg13595143	9	472966	5.45e-19	0.388	8.79e-27	6.72e-09	2.38e-25
cg13951450	9	99171316	1.4e-10	0.0282	3.56e-10	0.0713	2.74e-10
cg14240223	9	139429185	1.32e-10	0.126	3.78e-12	0.00366	1.47e-11
cg14446406	9	93919335	9.2e-09	0.501	3.91e-11	0.00217	5.26e-10
cg14473838	9	131490040	1.28e-07	0.00994	4.44e-06	0.34	8.03e-07
cg21188610	9	132786258	8.31e-08	0.0065	3.7e-06	0.285	4.52e-07
cg21208686	9	137711757	6.99e-08	0.0115	1.21e-06	0.197	2.7e-07
cg26535072	9	72288156	1.75e-08	0.913	3.81e-13	2.07e-05	1.09e-11
cg00355377	10	50336460	9.27e-08	0.149	5.98e-10	0.000979	2.23e-09
cg00495658	10	48417904	6.46e-08	0.121	5.02e-08	0.0942	1.25e-07
cg00520933	10	31607160	1.85e-08	0.481	1.69e-10	0.00447	2.06e-09
cg01615827	10	93371064	1.04e-07	0.00705	6.97e-06	0.465	8.88e-07
cg02449762	10	5661741	1.15e-13	0.179	1.64e-15	0.0026	1.15e-14
cg02947450	10	22766861	3.34e-12	0.181	4.77e-16	2.68e-05	3.51e-15
cg04271617	10	1416546	3.27e-09	0.0208	4.18e-08	0.263	1.95e-08
cg04475085	10	115439367	1.59e-09	0.128	4.33e-15	3.66e-07	2.12e-14
cg04496042	10	134697771	1.75e-08	0.483	1.59e-09	0.0441	1.75e-08
cg04876500	10	131367623	1.33e-10	7.43e-06	4.63e-06	0.247	8.64e-10
cg04926193	10	497316	6.39e-13	0.00672	2.78e-11	0.288	5.89e-12
cg05256420	10	133980556	1.51e-07	0.107	1.34e-07	0.0958	2.82e-07
cg05459190	10	134110326	1.98e-08	0.0038	1.97e-06	0.37	1.5e-07
cg05525601	10	135383423	1.41e-08	0.00352	1.91e-08	0.00477	1.68e-09
cg05785989	10	3306812	1.79e-09	0.0273	1.8e-08	0.271	1.13e-08
cg07028733	10	29228804	2.74e-08	0.966	4.78e-12	0.000174	1.32e-10
cg07137429	10	100093476	9.73e-08	0.00314	2.91e-05	0.919	1.59e-06
cg07191657	10	14478541	7.31e-10	0.371	5.6e-11	0.0287	5.56e-10
cg07400503	10	134110222	2.72e-10	0.000931	2.98e-07	0.99	6.48e-09
cg07810522	10	135238628	9.75e-09	0.00219	1.68e-07	0.0373	8.53e-09
cg08441029	10	11148711	2.26e-09	0.0372	4.18e-09	0.0686	3.79e-09
cg09064095	10	11787029	8.23e-10	0.00632	2.51e-10	0.00194	4.63e-11
cg09634202	10	15387710	1.3e-07	0.0157	4.07e-07	0.0487	1.29e-07
cg10521450	10	105439280	2.25e-11	1.68e-05	1.15e-06	0.818	4.96e-10
cg11503710	10	64396659	6.2e-09	0.0497	6.12e-09	0.0491	7.2e-09
cg12226009	10	91263650	5.11e-08	0.134	5.86e-09	0.0155	1.78e-08
cg12319143	10	134726771	7.43e-08	0.0756	3.44e-16	3.78e-10	1.09e-15
cg13316404	10	6191076	3.42e-08	0.00139	1.54e-06	0.0616	4.54e-08
cg13929328	10	129535898	6.91e-09	0.0868	3.05e-10	0.00388	6.97e-10
cg14338073	10	44359161	9.12e-08	0.0763	2.95e-09	0.0025	5.4e-09
cg14916175	10	73529624	4.17e-08	0.137	7e-08	0.229	1.91e-07
cg14961117	10	71632008	3.99e-11	0.00126	1.15e-10	0.00362	4.58e-12
cg15233961	10	96990543	3.21e-10	0.0263	5.32e-14	4.53e-06	5.21e-14
cg15584954	10	412325	1.72e-12	0.0905	4.04e-13	0.0214	1.23e-12
cg17389077	10	128810904	1.43e-08	0.246	2.8e-09	0.0484	1.58e-08
cg17453460	10	118369423	2.26e-09	0.00873	6.69e-10	0.0026	1.62e-10
cg18525126	10	88617460	5.38e-10	0.343	3.48e-11	0.0224	3.26e-10
cg20418394	10	72254335	1.71e-08	0.687	3.44e-10	0.0141	5.71e-09
cg20436086	10	71615835	1.28e-08	0.137	4.95e-09	0.0534	1.55e-08
cg20543544	10	81003657	5.37e-10	0.187	2.95e-11	0.0104	1.56e-10
cg20568497	10	133558893	1.81e-11	0.213	3.19e-14	0.000387	2.43e-13
cg22172057	10	1405937	5.02e-09	0.8	5.93e-12	0.000973	1.35e-10
cg23262218	10	101290270	4.82e-08	0.154	2.5e-09	0.0081	9.06e-09
cg23786152	10	105610562	3.32e-10	0.481	6.15e-14	9.23e-05	1.01e-12
cg23791011	10	124219564	1.82e-08	0.0193	2.75e-07	0.288	1.08e-07
cg24120153	10	122610486	1.07e-08	0.636	6.11e-14	3.81e-06	1.31e-12
cg24503796	10	102107676	3.44e-10	0.172	1.49e-11	0.00757	7.44e-11
cg24938210	10	73498640	5.2e-08	0.673	9.96e-11	0.00132	1.71e-09
cg25119743	10	11059290	2.65e-09	0.0357	1.75e-09	0.0236	1.58e-09
cg25906638	10	10914374	2.6e-10	0.477	4.38e-15	8.38e-06	7.75e-14
cg26023748	10	54515151	3.23e-08	1.26e-05	0.000795	0.297	1.93e-07
cg26533193	10	726822	3.6e-08	0.0471	7.79e-09	0.0103	8.6e-09
cg27315314	10	29228903	8.53e-09	0.983	2.49e-14	3.02e-06	8.42e-13
cg00423453	11	5372944	8.09e-09	0.041	2.27e-08	0.115	2.09e-08
cg00490097	11	1718586	8.05e-08	0.000156	1.56e-06	0.00298	5.68e-09
cg01219426	11	95856658	9.61e-10	0.0599	5.44e-10	0.034	8.49e-10
cg01492909	11	2397811	6.28e-08	1.93e-06	0.00354	0.104	1.34e-07
cg01505878	11	61690927	3.22e-08	0.327	1.25e-10	0.0013	1.06e-09
cg01548965	11	73088618	8.11e-09	0.117	1.38e-08	0.198	3.53e-08
cg01902758	11	8816428	2.56e-10	0.000414	9.48e-08	0.149	9.95e-10
cg01909245	11	1873757	1.21e-10	0.0134	1.76e-09	0.192	6.19e-10
cg01917852	11	2772759	1.57e-10	0.000174	7.57e-08	0.082	3.49e-10
cg02771260	11	59836817	1.02e-07	0.653	1.43e-12	9.54e-06	2.82e-11
cg02845204	11	71259439	4.99e-09	0.0174	1.32e-07	0.457	4.93e-08
cg03481077	11	380593	2.77e-08	0.00223	4.32e-08	0.00348	2.37e-09
cg04006266	11	66300458	6.79e-12	0.759	5.24e-16	6.08e-05	1.55e-14
cg04378288	11	45718207	6.62e-12	0.00617	7.47e-11	0.0689	1.4e-11
cg04850017	11	63683019	3.2e-11	0.597	8.01e-17	1.57e-06	1.98e-15
cg05136848	11	45718281	7.68e-12	0.291	2e-13	0.00771	1.94e-12
cg05468843	11	117857990	3.54e-08	0.00179	2.17e-06	0.108	8.03e-08
cg05771342	11	68782202	1.83e-08	0.198	9.73e-09	0.106	4.2e-08
cg05925497	11	100734094	4.7e-09	0.911	4.38e-12	0.000873	1.14e-10
cg06817264	11	66335649	3.85e-08	0.472	5.68e-10	0.00708	6.43e-09
cg06917325	11	62783123	1.81e-08	0.00537	1.55e-06	0.451	1.66e-07
cg07029024	11	65249342	9.13e-09	0.0752	4.69e-08	0.384	7.42e-08
cg07237979	11	1874017	4.18e-10	0.00402	1.41e-08	0.133	1.42e-09
cg07441944	11	44623459	1.44e-07	0.0122	3.69e-08	0.00314	1.04e-08
cg08324906	11	119545108	9.23e-08	0.000953	3.09e-05	0.312	5.44e-07
cg08679180	11	73034459	1.24e-07	0.0605	1.35e-06	0.65	1.44e-06
cg09412882	11	12271701	2.19e-09	0.0638	1.5e-09	0.0436	2.38e-09
cg09784886	11	71293996	4.71e-09	0.000311	2.1e-06	0.135	1.46e-08
cg10893908	11	68180584	7.5e-08	0.257	1.43e-09	0.005	8.69e-09
cg11062672	11	111809961	1.16e-07	0.0448	3.1e-07	0.119	2.71e-07
cg12255774	11	61689144	3.53e-10	0.00137	1.05e-08	0.0402	3.83e-10
cg12289926	11	68153810	1.03e-09	0.728	8.49e-15	6.31e-06	2.22e-13
cg12445422	11	113920436	9.14e-09	0.0126	3.92e-08	0.0538	1.14e-08
cg12527260	11	63683744	2.82e-09	0.659	2.63e-14	6.43e-06	6.01e-13
cg13301003	11	32449254	4.16e-08	0.841	3.66e-13	7.75e-06	9.71e-12
cg13326175	11	45718234	3.08e-11	0.0425	1.91e-11	0.0264	2.44e-11
cg14971286	11	119598257	6.65e-09	0.236	6.43e-11	0.00232	4.1e-10
cg15302350	11	68180760	9.11e-10	0.0521	6.72e-12	0.000392	1.09e-11
cg15964523	11	66469143	3.92e-08	0.473	9.17e-12	0.000115	1.24e-10
cg17043191	11	79968672	5.41e-08	0.593	5.27e-10	0.00589	7.45e-09
cg17119170	11	133902050	7.22e-08	0.0017	1.96e-06	0.0454	6.91e-08
cg17700453	11	74657466	5e-14	0.0413	3.91e-16	0.00033	6.83e-16
cg19038246	11	123345778	7.79e-09	0.291	1.31e-09	0.0491	8.95e-09
cg19093295	11	45715517	2.4e-08	0.44	1.43e-10	0.00268	1.61e-09
cg19280572	11	1873884	4.63e-11	0.00678	2.33e-09	0.336	4.21e-10
cg19490678	11	79651476	3.9e-10	0.321	6.9e-12	0.00578	6.48e-11
cg19747968	11	131940559	2.3e-08	0.195	4.55e-11	0.000395	2.45e-10
cg19936757	11	2452218	4.95e-08	0.138	7.07e-08	0.197	1.95e-07
cg20232503	11	77125157	4.04e-08	0.0308	3.32e-12	2.63e-06	3.31e-12
cg20774552	11	46415316	3.19e-10	0.0502	6.13e-12	0.00098	9.6e-12
cg21013710	11	15128655	1.16e-07	0.0411	8.29e-07	0.291	6.33e-07
cg21894914	11	68141742	1.48e-07	0.00171	1.58e-05	0.18	5.03e-07
cg22372285	11	125951005	3.71e-08	0.139	3.29e-09	0.0124	1.06e-08
cg22986999	11	68781976	2.7e-08	0.119	6.63e-08	0.291	1.59e-07
cg23247191	11	68815682	6.96e-08	0.0116	4.89e-06	0.8	1.02e-06
cg23584647	11	61717191	4.28e-09	0.546	7.5e-11	0.00973	1.07e-09
cg23596244	11	2296922	3.64e-10	0.0106	2.4e-09	0.0695	6.67e-10
cg24006547	11	71259341	4.57e-10	0.699	6.21e-13	0.000975	1.35e-11
cg24497361	11	3858493	1.08e-08	0.00443	1.39e-06	0.56	1.24e-07
cg24851651	11	66362959	7.73e-11	0.105	1.88e-17	2.72e-08	8.88e-17
cg26069044	11	124613956	3.1e-09	0.968	1.86e-13	6.03e-05	5.78e-12
cg26320696	11	12399109	1.55e-08	0.0317	1.59e-09	0.00326	1.28e-09
cg26786045	11	61672207	3.29e-09	0.702	6.54e-16	1.48e-07	1.78e-14
cg00133624	12	3756130	1.53e-09	0.357	1.48e-10	0.0349	1.36e-09
cg01661897	12	4671207	1.21e-12	0.802	1.81e-18	1.27e-06	6.62e-17
cg01726767	12	48965123	3.34e-08	0.00465	4.81e-07	0.0663	4.76e-08
cg02732509	12	58241200	7.28e-12	0.389	2.25e-20	1.3e-09	4.51e-19
cg02914652	12	4417142	4.84e-08	0.492	2.47e-09	0.0254	2.71e-08
cg03055065	12	4671310	2.37e-10	0.838	5.89e-15	2.18e-05	1.79e-13
cg03693197	12	54516619	5.41e-08	0.0964	9.49e-13	1.77e-06	2.98e-12
cg05154234	12	48204680	1.02e-09	0.104	1.02e-09	0.104	2.63e-09
cg05399225	12	130934110	5.75e-08	0.0393	9.32e-07	0.631	6.78e-07
cg05863637	12	130529650	2.85e-10	0.0167	4.92e-10	0.0287	2.25e-10
cg06128161	12	133000497	6.76e-08	0.752	2.74e-12	3.17e-05	6.06e-11
cg06147361	12	24689930	1.29e-08	0.0843	2.16e-10	0.00144	4.88e-10
cg07379813	12	7793361	8.72e-08	0.027	1.14e-08	0.00355	7.24e-09
cg07807026	12	2041581	4.75e-08	0.0329	1.37e-07	0.0943	9.31e-08
cg08866695	12	109596187	4.92e-08	0.184	4.22e-09	0.0159	1.76e-08
cg09111831	12	261982	1.12e-08	0.11	5.92e-09	0.0585	1.49e-08
cg09595912	12	130819634	1.04e-11	0.0243	3.69e-12	0.00864	2.91e-12
cg09651654	12	7781431	8.55e-09	0.0355	1.68e-15	7.41e-09	2.43e-15
cg10087651	12	111801381	6.92e-08	0.0379	2.84e-07	0.155	2.13e-07
cg10179964	12	2113874	4.55e-08	0.107	1.48e-08	0.035	3.47e-08
cg10518543	12	38710700	1.17e-08	0.0643	1.19e-08	0.065	1.73e-08
cg10637292	12	52960529	4.7e-08	0.00108	3.53e-05	0.791	6.94e-07
cg10901383	12	57406900	9.92e-11	0.13	6.03e-11	0.0793	2.17e-10
cg11051139	12	52580428	1.45e-10	0.0275	1.87e-13	3.63e-05	1.84e-13
cg11146114	12	4671731	1.22e-08	0.925	1.45e-12	0.000114	4.02e-11
cg12587921	12	120535099	1.1e-07	0.0292	1.31e-06	0.343	7.03e-07
cg12810837	12	9822287	3.1e-08	6.49e-05	0.000451	0.908	5.35e-07
cg12870014	12	110450643	5.26e-08	0.618	2.86e-11	0.000347	4.77e-10
cg14243778	12	41086879	3.07e-09	0.0394	9.12e-09	0.117	8.42e-09
cg14753631	12	3260174	6.68e-09	0.00853	5.86e-07	0.736	1.02e-07
cg14906510	12	7781169	8.64e-10	0.13	2.22e-15	3.51e-07	1.13e-14
cg15085883	12	68848994	6.04e-08	0.0171	3.03e-07	0.0854	1.07e-07
cg15858166	12	130953551	4.5e-10	0.566	4.81e-12	0.00617	7.92e-11
cg16874583	12	7781004	3.09e-09	0.111	1.59e-15	6.08e-08	7.03e-15
cg17405840	12	24717001	1.17e-08	0.138	2.89e-11	0.000347	1.13e-10
cg18039042	12	3308349	7.64e-08	0.557	4.01e-09	0.0296	4.84e-08
cg18464274	12	42537617	1.93e-08	0.0381	1.47e-07	0.287	1.15e-07
cg18470038	12	45824505	7.94e-08	0.114	5.82e-08	0.0832	1.35e-07
cg19312404	12	104213449	2.56e-08	0.176	1.86e-08	0.128	6.93e-08
cg19859729	12	3281556	2.28e-11	0.00827	8.39e-10	0.3	1.91e-10
cg21172322	12	25055108	3.13e-09	0.0936	3.39e-10	0.0102	8.31e-10
cg21544415	12	26288686	1.55e-10	0.000145	4.11e-07	0.37	1.48e-09
cg23060047	12	130819504	1.2e-08	0.302	1.51e-09	0.0383	1.06e-08
cg23702046	12	3371110	3.21e-08	0.000641	4.84e-06	0.0947	6.45e-08
cg23745444	12	130624293	1.71e-15	0.0385	6.98e-16	0.0158	1.12e-15
cg23816140	12	109035219	7.57e-08	0.127	1.25e-07	0.21	3.09e-07
cg24727480	12	109901083	3.91e-08	0.119	5.32e-11	0.000166	1.77e-10
cg25713370	12	129326769	6.1e-09	0.062	2.86e-08	0.289	3.85e-08
cg25771683	12	5538415	6.05e-09	0.917	2.19e-13	3.46e-05	6.44e-12
cg25828445	12	7781288	8.31e-10	0.139	3.57e-15	6.25e-07	1.91e-14
cg25961136	12	58246871	6.22e-08	0.0473	5.13e-08	0.0391	5.2e-08
cg27423216	12	5543269	9.35e-12	0.474	1.6e-14	0.000833	2.71e-13
cg01185345	13	99218287	1.58e-08	0.019	1.98e-07	0.237	7.88e-08
cg02771673	13	101137103	2.08e-09	0.127	2.04e-09	0.124	6.19e-09
cg03357721	13	111956695	3.45e-12	0.0259	2.49e-13	0.00189	2.28e-13
cg03947632	13	28404089	3.3e-09	0.568	2.31e-12	0.000409	3.92e-11
cg05383490	13	108518955	1.03e-07	0.0254	1e-08	0.0025	6.05e-09
cg05799596	13	114909333	1.24e-07	0.000376	5.39e-05	0.159	3.8e-07
cg09646392	13	108921052	2.3e-10	0.298	1.93e-14	2.59e-05	2.06e-13
cg09985351	13	21287237	4.98e-08	0.91	2.54e-11	0.000478	6.17e-10
cg12437013	13	114161939	2.37e-08	0.993	1.53e-11	0.000662	4.13e-10
cg16995606	13	108920808	1.03e-09	0.317	7.55e-13	0.000238	7.59e-12
cg17176619	13	99218657	9.96e-09	0.166	2.34e-09	0.0393	9.13e-09
cg17479245	13	101328588	3.53e-09	0.0385	1.8e-08	0.194	1.57e-08
cg17487894	13	114817820	1.25e-07	0.121	8.08e-08	0.0784	1.95e-07
cg21507807	13	114888458	9.72e-08	0.664	4.27e-10	0.00298	6.79e-09
cg24009030	13	114912327	3.51e-08	0.000903	8.4e-06	0.211	1.51e-07
cg25253705	13	78314465	4.37e-08	0.149	1.86e-08	0.0636	5.91e-08
cg26682407	13	113660246	3.19e-10	0.00281	1.45e-09	0.0127	1.14e-10
cg26918935	13	108920801	2.25e-08	0.41	1.78e-10	0.00331	1.85e-09
cg00867901	14	99787006	2.84e-08	0.0186	6.46e-07	0.418	2.36e-07
cg01878807	14	24422368	2.54e-13	0.0245	1.32e-17	1.32e-06	1.51e-17
cg01956154	14	94423399	2.75e-08	0.00292	1.78e-06	0.186	1.06e-07
cg03035162	14	22993190	5.34e-08	0.0156	1.49e-06	0.431	4.41e-07
cg04388666	14	100072073	4.11e-10	0.148	1.35e-17	5.2e-09	8.96e-17
cg06285241	14	105944655	2.19e-10	0.691	1.46e-13	0.000475	3.31e-12
cg06618474	14	105952171	6.89e-12	0.593	2.69e-17	2.43e-06	6.81e-16
cg07065217	14	105953092	4.53e-08	0.124	1.66e-08	0.0457	4.46e-08
cg07535928	14	37641436	1.69e-08	0.399	1.71e-11	0.000414	1.91e-10
cg11086312	14	92720273	9.35e-08	0.893	8.81e-11	0.000865	2e-09
cg12425861	14	105830606	1.42e-07	0.000146	5.91e-15	6.48e-12	3.85e-17
cg13667739	14	105944604	9e-11	0.514	8.72e-13	0.00507	1.39e-11
cg13965707	14	96721588	6.59e-08	0.000886	2.5e-06	0.0331	4.69e-08
cg16379283	14	75801023	1.43e-07	0.00619	3.2e-07	0.0138	4.24e-08
cg16388896	14	106116875	1.11e-07	0.00993	2.51e-06	0.222	4.7e-07
cg16462006	14	95155784	4.6e-08	0.591	2.36e-14	3.21e-07	4.87e-13
cg16789764	14	89066213	2.21e-08	0.00642	7.77e-08	0.0225	1.14e-08
cg18186566	14	77595833	1.48e-07	0.00133	8.71e-05	0.763	1.97e-06
cg18657988	14	89804447	2.94e-08	0.00779	2.07e-15	5.86e-10	6.77e-16
cg18825703	14	103675748	3.55e-08	0.433	4.85e-11	0.000606	5.61e-10
cg19544707	14	103746266	1.54e-07	0.00829	2.75e-06	0.147	4.31e-07
cg21876626	14	22005045	1.41e-07	0.0673	1.71e-10	8.38e-05	3.14e-10
cg22981461	14	94492474	6.41e-08	0.0816	2.7e-07	0.342	4.21e-07
cg23167606	14	22265369	8.08e-09	0.685	1.2e-11	0.00105	2.29e-10
cg26088680	14	95359766	2.91e-08	0.597	5.18e-13	1.11e-05	9.72e-12
cg00910882	15	65648312	3.55e-08	0.0213	2.79e-08	0.0167	1.36e-08
cg01156844	15	85520317	2.11e-08	0.0227	1.44e-07	0.154	6.88e-08
cg02318784	15	27213174	3.44e-08	0.144	1.06e-11	4.59e-05	4.52e-11
cg05280133	15	45670068	3.3e-11	0.0925	1.13e-12	0.00322	3.4e-12
cg05624577	15	81411055	3.64e-11	0.269	3.6e-14	0.000274	3.42e-13
cg05775517	15	93158989	7.52e-09	0.702	4.02e-14	3.94e-06	9.65e-13
cg05884870	15	100654807	2.75e-08	0.000528	5.25e-05	0.98	5.12e-07
cg06364757	15	55881246	1.48e-08	0.0137	5.66e-09	0.00528	1.94e-09
cg06757333	15	73655217	1.16e-07	0.468	1.58e-09	0.00649	1.69e-08
cg08662227	15	81411066	6.55e-09	0.261	2.31e-12	9.5e-05	1.85e-11
cg08736544	15	30483647	9.38e-10	0.586	2.53e-14	1.65e-05	5.17e-13
cg09837656	15	65149245	7.08e-09	0.0116	6.26e-09	0.0103	1.82e-09
cg09917562	15	68114909	2.18e-10	0.824	2.84e-14	0.000111	8.06e-13
cg10760299	15	45669010	6.95e-11	0.00199	1.09e-20	3.42e-13	1.25e-21
cg14380111	15	81426360	5.59e-10	0.526	1.69e-12	0.00163	2.69e-11
cg14582100	15	45693742	1.68e-13	0.191	1.32e-23	1.65e-11	1.55e-22
cg14910265	15	45670406	2.06e-09	0.981	5.1e-15	2.56e-06	1.81e-13
cg17631357	15	79298234	5.4e-08	0.00809	3.15e-06	0.465	4.78e-07
cg17875483	15	47476436	2.52e-08	0.359	3.53e-11	0.000515	3.45e-10
cg18054026	15	81426820	1.83e-08	0.215	2.61e-12	3.18e-05	1.72e-11
cg21052814	15	79328213	8.77e-13	0.0434	6.38e-26	3.56e-15	1.92e-25
cg21237133	15	41778987	4.46e-08	0.219	1.55e-08	0.0764	7.18e-08
cg21402364	15	74257642	9.31e-09	0.0243	1.55e-07	0.402	7.89e-08
cg21520684	15	29034950	7.87e-08	0.952	3.58e-11	0.000447	8.97e-10
cg21568661	15	62411575	5.85e-08	0.0519	1.3e-08	0.0116	1.53e-08
cg21700663	15	101093900	5.22e-08	0.445	2.01e-14	1.81e-07	3.16e-13
cg22294181	15	85431307	1.41e-07	0.0147	1.19e-07	0.0124	3.78e-08
cg22563815	15	78856949	1.03e-11	0.157	5.59e-13	0.0086	2.86e-12
cg24447866	15	29034942	1.16e-08	0.844	2.5e-12	0.000188	6.21e-11
cg24579218	15	68104479	2.4e-12	0.287	6.2e-17	7.75e-06	7.57e-16
cg24954977	15	85544382	2.07e-08	0.286	1.82e-10	0.00257	1.34e-09
cg25029264	15	81426347	3.94e-10	0.155	1.61e-11	0.00642	7.23e-11
cg25605243	15	28212967	1.2e-07	0.0549	1.02e-09	0.000478	1.43e-09
cg26134913	15	26328049	4.25e-09	0.212	3.21e-10	0.0162	1.73e-09
cg26546864	15	81426434	2.63e-08	0.204	1.08e-11	8.63e-05	6.4e-11
cg26657240	15	81475061	3.55e-08	0.631	2.2e-12	4.07e-05	4.14e-11
cg00201760	16	28518385	3.44e-08	0.0406	9.91e-09	0.0117	9.38e-09
cg00470955	16	7354432	2.79e-09	0.208	9.11e-13	7.03e-05	6.05e-12
cg00756448	16	18997967	4.3e-08	0.0534	8.46e-08	0.105	9.37e-08
cg00908828	16	75297424	1.23e-07	0.851	8.43e-10	0.00597	1.65e-08
cg00960790	16	15247312	1.14e-10	0.323	9.75e-14	0.000283	1.07e-12
cg01023703	16	1393766	2.25e-09	0.831	4.15e-13	0.000159	1.08e-11
cg01496136	16	57375219	1.1e-08	0.00195	9.15e-07	0.159	3.83e-08
cg02303386	16	74735588	1.25e-07	0.182	1.84e-07	0.268	6.26e-07
cg02949111	16	788184	1.06e-07	0.799	8.4e-12	6.6e-05	1.88e-10
cg03466717	16	49564370	8.92e-14	0.0672	4.96e-17	3.85e-05	1.47e-16
cg03927470	16	14030552	3.99e-08	0.228	8.01e-10	0.00464	4.44e-09
cg04170948	16	56979519	9.44e-09	0.952	8.41e-12	0.000873	2.24e-10
cg04215511	16	76310816	5.29e-09	0.129	5.13e-11	0.00127	1.84e-10
cg04450501	16	55718994	3.74e-08	0.0158	7.16e-07	0.299	2.23e-07
cg05438719	16	81476518	1.77e-08	0.00637	3.68e-08	0.0132	5.57e-09
cg05453016	16	15073109	4.17e-08	0.19	1.76e-13	8.41e-07	1.13e-12
cg05713954	16	49518536	3.13e-08	0.363	1.87e-09	0.0219	1.56e-08
cg06490845	16	88858315	9.92e-09	0.00334	3.27e-07	0.108	2.4e-08
cg06847021	16	89165406	9.24e-08	0.00357	2.58e-05	0.977	1.6e-06
cg06888094	16	31498506	1.48e-08	0.748	1.15e-11	0.000602	2.4e-10
cg07127456	16	66583081	1.49e-07	0.22	1.13e-07	0.168	4.75e-07
cg07402062	16	89894098	3.85e-10	0.323	3.54e-13	0.000306	3.72e-12
cg08027123	16	29296186	6.53e-10	0.00074	1.24e-07	0.138	2.25e-09
cg08181850	16	17200244	3.37e-11	0.0955	2.56e-11	0.0727	7.09e-11
cg08550517	16	85414644	1.03e-12	0.27	4.62e-17	1.27e-05	5.35e-16
cg09018739	16	57180107	2.59e-09	1.61e-06	0.000208	0.124	7.58e-09
cg09100343	16	57147202	2.38e-08	0.000709	3.95e-06	0.115	5.85e-08
cg13473336	16	31494571	5.69e-08	0.0171	2.88e-06	0.851	8.91e-07
cg16484020	16	23217411	3.55e-10	0.0638	7.39e-10	0.133	1.21e-09
cg16591159	16	31487813	6.25e-08	0.491	4.87e-11	0.000394	6.37e-10
cg17199483	16	16042767	6.3e-08	0.248	5.02e-08	0.198	2.46e-07
cg21285383	16	89894308	5.58e-10	0.282	1.28e-12	0.000662	1.12e-11
cg25395329	16	31487852	5.42e-08	0.331	5.45e-10	0.00338	4.39e-09
cg26504467	16	11318653	1.11e-07	0.00743	7.71e-07	0.0511	1.17e-07
cg26903216	16	17228439	7.51e-09	0.16	4.48e-11	0.000972	1.99e-10
cg27094376	16	3639688	8.99e-08	0.18	2.04e-13	4.29e-07	1.23e-12
cg27144592	16	783916	1.7e-09	0.248	3.54e-19	5.63e-11	4.27e-18
cg27565277	16	17228474	3.28e-08	0.0505	2.12e-08	0.0327	2.39e-08
cg27583220	16	3064377	3.12e-09	0.000285	1.09e-06	0.0973	7.19e-09
cg00117908	17	66255666	5.59e-10	0.0024	5.51e-08	0.232	3.21e-09
cg00463732	17	3704621	1.53e-07	0.0751	3.2e-07	0.156	4.56e-07
cg01245268	17	2771650	9.3e-08	0.0712	2.66e-09	0.00206	4.58e-09
cg01348922	17	77707012	2.1e-08	0.104	8.69e-10	0.00439	2.27e-09
cg01530032	17	19435805	3.56e-09	0.00447	4.93e-07	0.608	4.7e-08
cg02352716	17	1104805	1.67e-11	0.0119	4.1e-10	0.289	1.37e-10
cg02642822	17	46666926	5.9e-10	0.0574	3.24e-09	0.313	4.5e-09
cg02745045	17	63150820	1.3e-07	0.558	5.79e-11	0.000257	8.5e-10
cg03745114	17	46017593	4.34e-09	0.00158	1.22e-06	0.437	4.14e-08
cg03944143	17	2595123	1.56e-08	0.789	8.58e-11	0.00444	1.73e-09
cg03972823	17	18922237	8.12e-09	0.000443	1.5e-06	0.0801	1.49e-08
cg04689880	17	1107175	6.88e-08	0.887	8.21e-13	1.11e-05	2.23e-11
cg05174446	17	6943341	1.53e-09	0.0938	6.55e-10	0.0403	1.56e-09
cg05280794	17	1040653	1.81e-08	0.65	1.69e-11	0.000626	3.03e-10
cg05716556	17	47287410	1.55e-09	0.0269	1.5e-08	0.258	9.36e-09
cg06151243	17	5000872	7.9e-08	0.174	4.88e-09	0.0108	1.92e-08
cg06412669	17	78735550	1.97e-08	0.0865	5.78e-08	0.252	1.03e-07
cg07007165	17	3872418	9.59e-09	0.0117	5.27e-09	0.00645	1.56e-09
cg07011163	17	6947325	2.46e-10	0.505	1.47e-15	3.16e-06	2.84e-14
cg08701429	17	15394553	3.27e-08	0.263	3.83e-09	0.031	2.26e-08
cg09516200	17	78735324	1.22e-13	0.0848	1.13e-14	0.00798	3.62e-14
cg09901733	17	1731852	1.19e-07	0.16	1.55e-08	0.0211	5.34e-08
cg11070818	17	400410	3.48e-09	0.0368	1.18e-08	0.124	1.01e-08
cg12393272	17	4483823	2.79e-08	0.000428	1.02e-05	0.153	8.9e-08
cg13181928	17	6947323	8.76e-13	0.536	2.12e-18	1.37e-06	5.21e-17
cg13559306	17	41534491	1.14e-09	0.000311	1.03e-06	0.274	7.41e-09
cg14578363	17	42785078	6.79e-12	0.0132	8.97e-13	0.00176	4.1e-13
cg16018154	17	78863570	2.46e-08	0.657	1.85e-10	0.00503	3.02e-09
cg16768937	17	27299936	5.5e-08	0.000281	8.81e-05	0.437	4.59e-07
cg16824477	17	40192449	1.49e-08	0.238	1.17e-11	0.000193	8.07e-11
cg16861845	17	15652329	1.08e-08	0.0454	5.67e-08	0.236	5.49e-08
cg17353900	17	10101010	5.99e-08	0.24	6.67e-10	0.00272	3.91e-09
cg17830209	17	79006166	2.82e-09	0.0148	5.44e-08	0.282	1.81e-08
cg17839611	17	47286802	3.26e-12	0.00148	1.35e-09	0.6	5.76e-11
cg17958984	17	8653113	8.15e-11	0.0445	3.73e-10	0.202	4.44e-10
cg18033416	17	30592033	4.13e-09	0.094	2.42e-09	0.0553	5.47e-09
cg18736141	17	6945510	9.2e-10	0.974	1.63e-14	1.81e-05	5.54e-13
cg19169154	17	19287978	2.61e-08	0.456	6.58e-13	1.2e-05	9.44e-12
cg19457909	17	59206070	5.11e-08	0.0187	3.82e-07	0.139	1.44e-07
cg19504184	17	1170806	4.29e-09	0.028	1.19e-08	0.0776	7.85e-09
cg19511844	17	38084119	1.43e-07	0.312	7.7e-09	0.017	5.19e-08
cg19786602	17	7966326	2.04e-08	0.811	2.9e-13	1.21e-05	7.49e-12
cg19808047	17	75241555	2.46e-09	0.00986	1.1e-07	0.433	2.39e-08
cg20250341	17	8124867	6.79e-09	0.863	1.66e-13	2.21e-05	4.65e-12
cg20359565	17	41043969	3.21e-18	0.000266	5.51e-16	0.0448	6.86e-18
cg20748397	17	18062972	7.17e-09	0.00203	8.93e-09	0.00253	4.79e-10
cg21216471	17	4644276	9.01e-08	0.0165	1.06e-06	0.192	3.36e-07
cg22455529	17	73495353	3.05e-16	0.219	1.38e-18	0.00101	1.43e-17
cg25649188	17	73499917	9.87e-14	0.00221	5.15e-13	0.0115	4.22e-14
cg26247880	17	1131424	2.15e-10	0.000118	1.83e-06	0.966	5.06e-09
cg26719625	17	16322482	4.41e-08	0.076	7.73e-09	0.0134	1.35e-08
cg04727522	18	77793182	5.05e-09	0.395	3.6e-13	2.92e-05	4.59e-12
cg12929678	18	67624393	8.07e-08	0.534	5.09e-13	3.53e-06	8.59e-12
cg15229496	18	45939850	8.85e-08	0.0436	5.13e-07	0.251	4.26e-07
cg15696634	18	19746953	1.03e-09	0.00251	4.81e-08	0.116	2.94e-09
cg00876196	19	55315034	5.01e-08	0.29	1.72e-09	0.0101	1.16e-08
cg01045132	19	11649571	3.79e-08	0.498	4.06e-13	5.57e-06	6.45e-12
cg01413790	19	35330180	8.74e-11	0.0796	1.57e-12	0.00146	4.03e-12
cg02940165	19	57149563	1.06e-08	0.77	4.47e-13	3.39e-05	1.08e-11
cg03737367	19	50005045	4.42e-08	0.0423	2.97e-07	0.282	2.47e-07
cg04891836	19	6670390	1.71e-09	0.0012	1.03e-06	0.705	2.7e-08
cg06484000	19	46998383	6.54e-08	0.000784	2.6e-05	0.305	3.84e-07
cg07455279	19	54605703	1.15e-07	0.429	1.97e-13	7.79e-07	2.78e-12
cg08333333	19	57182844	1.17e-10	0.484	8.49e-15	3.64e-05	1.49e-13
cg08539991	19	36203832	1.03e-08	0.00392	1.2e-07	0.0452	1.08e-08
cg09923953	19	51525638	1.66e-08	0.00055	9.01e-06	0.292	1.01e-07
cg11670000	19	45352950	3.47e-08	0.107	8.01e-08	0.247	1.73e-07
cg11808658	19	46971373	2.23e-10	0.0789	3.86e-12	0.00139	9.52e-12
cg12259537	19	58514694	5.05e-09	0.299	2.6e-14	1.62e-06	2.76e-13
cg13301014	19	38754768	2.2e-10	0.276	1.67e-11	0.0212	1.31e-10
cg14034476	19	3556718	8.81e-09	0.658	9.81e-11	0.00746	1.65e-09
cg14252502	19	8676388	1.26e-07	0.000257	0.000188	0.374	8.65e-07
cg14780446	19	48565104	2.32e-08	0.332	1.49e-12	2.22e-05	1.53e-11
cg15047026	19	55673544	1.44e-07	0.0568	1.94e-07	0.0764	2.18e-07
cg15614917	19	19384165	6.89e-08	0.0183	6.49e-08	0.0172	2.62e-08
cg16857134	19	46712292	2.08e-09	0.00298	2.41e-08	0.0341	1.79e-09
cg17142898	19	53928496	2.46e-08	0.779	3.44e-13	1.14e-05	8.47e-12
cg18649823	19	55660591	3.85e-08	0.961	3.78e-12	9.79e-05	1.05e-10
cg18838701	19	55668612	7.61e-10	0.288	8.49e-11	0.0324	6.5e-10
cg19327213	19	47988783	1.3e-08	0.00291	3.07e-06	0.671	1.76e-07
cg19393762	19	55661872	2.15e-09	0.15	6.42e-11	0.00455	2.65e-10
cg19751789	19	11199944	1.75e-09	0.563	1.72e-12	0.000567	2.92e-11
cg20366831	19	3760955	2.23e-08	0.0059	1.62e-06	0.421	1.89e-07
cg21657577	19	52956622	5.11e-08	0.0142	7.99e-07	0.219	2.23e-07
cg21956434	19	17377697	1.91e-08	0.149	1.85e-09	0.0146	6.59e-09
cg22045942	19	35490561	1.37e-07	0.00642	6.23e-08	0.00293	9.26e-09
cg22522066	19	38754726	6.39e-11	0.209	2.66e-13	0.000889	1.85e-12
cg24699670	19	55660614	1.32e-08	0.892	3.07e-12	0.000215	7.97e-11
cg24713204	19	57019373	9.16e-10	0.209	1.08e-14	2.57e-06	8.32e-14
cg25520249	19	41700269	9.9e-09	0.0278	9.1e-10	0.00258	6.65e-10
cg26151999	19	55644082	9.66e-08	0.19	3.91e-10	0.000787	1.88e-09
cg26209676	19	56154382	6.89e-08	0.284	9.32e-10	0.00391	6.34e-09
cg26346108	19	35329641	1.01e-09	0.0047	6.84e-08	0.313	7.51e-09
cg26982279	19	57079381	1.05e-07	0.144	2.99e-09	0.00416	1.01e-08
cg27262821	19	49184628	8.62e-09	0.0584	1.37e-08	0.0927	1.81e-08
cg27657603	19	13080179	3.64e-08	0.0544	2.21e-08	0.0332	2.67e-08
cg01073332	20	62574023	7.64e-09	0.508	4.67e-12	0.00032	6.93e-11
cg03102788	20	62738880	1.31e-08	0.524	4.67e-10	0.0189	5.89e-09
cg03695613	20	43936663	1.13e-07	0.00784	8.81e-06	0.601	1.22e-06
cg03842063	20	62190522	2.58e-10	0.818	3.51e-13	0.00114	9.07e-12
cg04229650	20	18393738	8.71e-08	0.0186	9.34e-07	0.197	3.34e-07
cg07444323	20	3654504	1.43e-07	0.00151	1.96e-05	0.203	5.48e-07
cg07549715	20	3024204	4.19e-11	0.241	5.56e-12	0.0322	3.98e-11
cg08254089	20	36933189	4.85e-09	0.0381	5.59e-08	0.435	4.58e-08
cg08436467	20	3024166	2.78e-08	0.313	1.05e-08	0.119	7.01e-08
cg11954355	20	57393844	8.6e-08	0.115	1.88e-09	0.00256	5.23e-09
cg14329026	20	35274941	1.09e-12	0.0664	3.12e-14	0.00192	7.62e-14
cg16430535	20	61342164	1.3e-08	0.162	6.58e-09	0.0824	2.38e-08
cg17485530	20	36974799	2.33e-09	0.245	1.47e-10	0.0157	9.41e-10
cg20709530	20	36040249	9.8e-10	0.184	5.55e-10	0.105	2.55e-09
cg21387281	20	61435439	1.3e-09	0.00175	4.72e-07	0.623	1.84e-08
cg21565575	20	35274281	5.7e-11	0.517	2.03e-13	0.00188	3.43e-12
cg22442730	20	62179233	7.22e-09	0.117	1.76e-09	0.0285	4.94e-09
cg24446326	20	19952018	2.99e-11	0.00152	7.37e-09	0.366	3.01e-10
cg24818238	20	62178498	5.12e-09	0.962	1.14e-14	2.26e-06	3.88e-13
cg26130053	20	19981722	1.73e-20	0.323	4.26e-26	8.38e-07	9.36e-25
cg26912636	20	56286391	4.87e-08	0.0814	3.33e-08	0.0557	5.78e-08
cg01007374	21	47392916	6.16e-09	0.718	2.58e-11	0.00308	5e-10
cg01444578	21	28216559	1.07e-12	0.105	2.43e-13	0.0242	8.73e-13
cg01772743	21	45576085	1.98e-10	3.73e-05	3.83e-06	0.693	3.4e-09
cg05442477	21	34444584	7.59e-08	0.27	3.18e-10	0.00115	2.16e-09
cg07034561	21	43916159	4.46e-10	0.26	4.24e-13	0.000254	3.58e-12
cg09702434	21	32622078	3.15e-08	0.00295	2.06e-06	0.189	1.22e-07
cg15168892	21	15220709	9.69e-10	0.991	4.68e-14	4.98e-05	1.56e-12
cg15536230	21	44985092	9.69e-08	0.223	1.26e-08	0.0294	6.03e-08
cg18374181	21	34401798	1.28e-07	0.586	1.56e-11	7.39e-05	2.53e-10
cg18474885	21	46292084	5.11e-10	0.33	1.13e-14	7.6e-06	1.35e-13
cg19318330	21	44782872	9.76e-09	0.702	3.35e-12	0.000249	6.87e-11
cg20997320	21	47845610	9.71e-08	0.402	2.23e-08	0.0931	1.81e-07
cg22217449	21	47845788	1.21e-07	0.0663	1.49e-07	0.0816	1.97e-07
cg00281467	22	23522460	4.56e-14	0.129	2.84e-17	8.26e-05	1.62e-16
cg01529207	22	42485811	6.08e-10	0.84	2.51e-13	0.000358	6.74e-12
cg02724647	22	17646207	1.29e-09	0.0229	1.65e-10	0.00296	1.07e-10
cg02738086	22	41941494	2.73e-09	0.257	1.33e-10	0.0126	8.92e-10
cg03741889	22	46285897	2.73e-09	0.0172	3.62e-11	0.000233	1.89e-11
cg04520704	22	18325160	5.73e-08	0.0688	1.46e-10	0.00018	2.75e-10
cg05117693	22	40006573	6.21e-10	0.000571	7.65e-07	0.685	9.99e-09
cg06494464	22	24992604	7.55e-08	0.00208	3.34e-05	0.898	1.22e-06
cg06513695	22	29866414	9.41e-08	0.411	1.3e-10	0.000581	1.37e-09
cg07012999	22	46692446	4.41e-08	0.114	5.34e-10	0.00141	1.55e-09
cg07252792	22	21987048	6.53e-16	0.000664	3.87e-13	0.383	9.88e-15
cg08390994	22	36563027	3.36e-17	0.82	1.26e-26	3.36e-10	7.08e-25
cg09491104	22	46646882	5.28e-08	0.58	6.5e-11	0.000733	9.84e-10
cg10211626	22	42085361	1.26e-12	0.0201	1.37e-14	0.000222	1.07e-14
cg10460036	22	40048334	1.36e-08	0.0208	1.42e-08	0.0217	6.95e-09
cg11503875	22	46285985	1.13e-08	0.0396	2.35e-10	0.000836	2.55e-10
cg13780303	22	39078941	4.63e-11	0.0115	1.57e-10	0.0386	5.22e-11
cg15245051	22	36563117	7.59e-18	0.848	7.62e-28	9.33e-11	4.66e-26
cg15685223	22	25084556	2.65e-08	0.000215	7.95e-05	0.625	3.24e-07
cg16154810	22	47135258	4.95e-08	0.131	9.97e-08	0.262	2.56e-07
cg17401067	22	41840292	1.27e-09	0.199	6.05e-12	0.000965	3.59e-11
cg18617091	22	37495019	9.86e-10	0.0123	1.3e-08	0.16	3.85e-09
cg19863740	22	44576869	3.21e-09	6.57e-05	2.05e-05	0.404	2.89e-08
cg21675424	22	21987039	9.96e-15	0.000309	4.71e-12	0.143	5.31e-14
cg22262140	22	21986976	2.81e-16	0.00227	1.02e-15	0.00819	1.02e-16
cg24144883	22	21986985	2.87e-12	0.00021	5.61e-10	0.0401	3.72e-12
cg25214792	22	21369513	4.26e-08	0.551	2.44e-09	0.0319	2.99e-08
cg25447894	22	41957443	6e-12	0.0404	2.8e-11	0.187	3.36e-11

## Sheet: S1G
probe	CHR	BP	eth_anova_p	adj_eth_anova_p
cg12549180	1	847816	0.000532	0.109
cg08899471	1	1058439	0.463	0.437
cg06618740	1	1100126	0.185	0.36
cg22874652	1	1107439	0.00655	0.0104
cg09021712	1	1133215	0.0987	0.0165
cg05598010	1	1261797	0.00346	0.163
cg23973885	1	1294881	6.57e-05	0.00121
cg00968800	1	1335706	0.107	0.0739
cg14795268	1	1341852	0.72	0.833
cg21439539	1	1342230	0.00177	0.0887
cg04865726	1	1365911	2.87e-05	0.971
cg13570957	1	1375556	0.294	0.343
cg08426733	1	1376740	0.342	0.339
cg04107003	1	1397297	0.421	0.929
cg00088251	1	1449754	0.00908	0.182
cg26932054	1	1606361	0.17	0.423
cg09225489	1	2099891	0.33	0.377
cg02393699	1	2106620	0.069	0.125
cg14076971	1	2137665	0.283	0.864
cg05603985	1	2161049	0.0322	0.408
cg23928726	1	2344998	0.184	0.769
cg25880537	1	2365337	0.0497	0.463
cg17820022	1	2425860	0.558	0.483
cg17128799	1	2458466	0.239	0.391
cg06415891	1	2467096	0.198	0.849
cg20816361	1	2467100	0.164	0.863
cg12443001	1	2467281	0.0013	0.0954
cg00205605	1	2516401	0.604	0.00671
cg08142858	1	2718742	0.167	0.637
cg25216300	1	2722739	0.00674	0.274
cg15836046	1	2767242	0.0555	0.123
cg03742273	1	2772664	0.0727	0.619
cg24252695	1	2777244	0.0638	0.141
cg04232360	1	2792744	0.744	0.893
cg07972116	1	2822822	0.108	0.0946
cg21643748	1	2850241	0.923	0.99
cg04484550	1	2980163	0.275	0.191
cg01514538	1	2980380	0.483	0.349
cg06991974	1	2984218	0.00712	0.594
cg07946633	1	2984245	0.0067	0.398
cg18509466	1	2987961	0.699	0.625
cg01431482	1	2989085	0.935	0.784
cg25618424	1	2989307	0.373	0.377
cg17001566	1	2990490	3.94e-06	0.224
cg22726349	1	2990678	0.0598	0.946
cg11731671	1	2995604	0.00118	0.91
cg04134748	1	3052175	0.0906	0.972
cg22510139	1	3058822	0.444	0.317
cg12133962	1	3090134	0.401	0.161
cg13393782	1	3099804	0.0198	0.246
cg05804170	1	3121514	0.00486	0.229
cg12408250	1	3121727	0.192	0.22
cg22729726	1	3123854	0.223	0.0839
cg19904265	1	3166712	0.12	0.466
cg18369939	1	3239916	0.00105	0.892
cg01418153	1	3240129	0.0744	0.568
cg26425711	1	3251680	0.441	0.478
cg21848084	1	3264381	0.556	0.445
cg01261194	1	3340124	0.0021	0.848
cg15015996	1	3382565	0.709	0.757
cg08912801	1	3399260	0.229	0.283
cg24953596	1	3515194	0.274	0.258
cg11832534	1	3563998	0.342	0.492
cg11746651	1	3664612	0.0298	0.0506
cg01535630	1	3689683	0.0447	0.439
cg07586042	1	3692495	0.846	0.666
cg17718960	1	6063138	6.18e-05	0.981
cg06753281	1	6086652	0.0305	0.0929
cg23095988	1	6445804	0.0225	0.0256
cg10230885	1	6524252	0.338	0.409
cg01429933	1	6556248	0.0724	0.24
cg00452133	1	7308117	0.00414	0.248
cg20800117	1	7308366	0.0976	0.173
cg23987789	1	7842406	0.201	0.711
cg14178899	1	8076599	0.589	0.752
cg10227331	1	8181647	0.901	0.932
cg25849281	1	8937077	9.18e-07	0.0695
cg23267872	1	8937087	1.84e-05	0.253
cg06972019	1	8937448	1e-09	0.0852
cg03116948	1	9381431	0.636	0.642
cg09256832	1	9382878	0.254	0.576
cg26114570	1	9648299	0.165	0.897
cg25593631	1	9687880	0.0367	0.0151
cg05341549	1	9774742	1.13e-06	0.0653
cg23098018	1	9775755	1.2e-05	0.0858
cg09706586	1	9775838	0.000553	0.142
cg11947782	1	9775985	8.05e-08	0.0077
cg01943221	1	9776133	3.25e-08	0.00527
cg19368966	1	10458856	0.595	0.616
cg18233538	1	10509906	0.183	0.108
cg04113348	1	10510054	0.0254	0.117
cg15031780	1	10535585	0.214	0.629
cg26362368	1	10675623	1.53e-05	0.0157
cg15031409	1	10723630	0.0133	0.176
cg01515508	1	10728270	0.991	0.904
cg04015962	1	10949192	0.0275	0.461
cg08635489	1	10949944	0.897	0.777
cg10315903	1	11323253	0.889	0.832
cg14565440	1	11810290	0.267	0.572
cg22877366	1	12107668	0.444	0.315
cg11217193	1	12538341	0.000459	0.807
cg00101629	1	15068966	0.885	0.501
cg21413173	1	15271952	0.975	0.849
cg03398002	1	15272082	0.611	0.786
cg16552271	1	15392907	0.0529	0.0609
cg05338397	1	15466556	2.56e-06	8.78e-05
cg27525524	1	16468313	0.572	0.414
cg09063663	1	16484811	0.14	0.124
cg05764238	1	16536990	0.576	0.791
cg03969515	1	16553267	0.601	0.0357
cg12640049	1	18503103	0.0455	0.0634
cg25325159	1	19812210	0.43	0.043
cg03167763	1	20512397	0.952	0.945
cg11417178	1	20696747	0.0888	0.12
cg16603916	1	21615863	0.0834	0.00346
cg12460254	1	21629726	0.0901	0.115
cg07981328	1	21724633	0.442	0.249
cg15896593	1	22975587	3.05e-05	0.0323
cg08872493	1	23521417	0.866	0.878
cg07167185	1	24120017	0.117	0.64
cg10961323	1	24127976	0.712	0.798
cg00810939	1	24463749	0.0516	0.0489
cg06376426	1	24648203	2.71e-06	0.000955
cg00147638	1	25228039	0.0469	0.604
cg15712177	1	25236296	0.0208	0.413
cg20674490	1	25240932	0.00726	0.632
cg15963463	1	25253237	0.0192	0.945
cg05656688	1	25254088	0.00177	0.825
cg03769939	1	25254129	0.00205	0.519
cg10951873	1	25254746	0.00701	0.0563
cg02970551	1	25257191	0.306	0.173
cg07996594	1	25257505	0.301	0.209
cg04221877	1	25257515	0.276	0.755
cg15014975	1	25257547	0.269	0.456
cg24019564	1	25257566	0.656	0.629
cg10993442	1	25257587	0.576	0.646
cg20695936	1	25257624	0.0679	0.175
cg13106389	1	25257626	0.24	0.36
cg14182690	1	25290947	0.000347	0.33
cg07236781	1	25291041	2.51e-10	0.00536
cg27058497	1	25291546	0.0034	0.0009
cg27537125	1	25349681	0.0948	0.101
cg27430637	1	26646801	0.00851	0.00464
cg13380502	1	27718221	0.00206	0.28
cg23230486	1	27718269	0.00228	0.399
cg07742396	1	27853060	0.294	0.289
cg26785800	1	27855045	0.00828	0.441
cg15009810	1	27870746	0.79	0.797
cg26161057	1	27881600	0.329	0.239
cg18936052	1	28051702	0.518	0.657
cg02905426	1	28051771	0.795	0.868
cg16691863	1	28848173	0.439	0.426
cg00261690	1	28856281	0.0406	0.059
cg02152233	1	29189789	0.419	0.297
cg10165585	1	29449042	0.65	0.73
cg13780616	1	29769702	0.904	0.95
cg25362248	1	31192015	0.742	0.444
cg00832476	1	31711088	0.282	0.301
cg01414687	1	31846873	0.537	0.608
cg00583861	1	32014363	0.395	0.0522
cg07047963	1	32082963	0.928	0.865
cg13170450	1	32645365	0.762	0.625
cg23972298	1	32665582	0.0399	0.2
cg11190658	1	32711840	0.663	0.526
cg01525376	1	32716212	0.0024	0.016
cg10837783	1	32741454	0.263	0.336
cg03243362	1	32741543	0.144	0.153
cg21172540	1	32827840	0.0124	0.668
cg03393802	1	33738772	0.0103	0.289
cg24109894	1	36108212	0.473	0.489
cg17710804	1	36771844	0.0267	0.286
cg17139085	1	36787356	0.103	0.0905
cg22721579	1	36787932	0.19	0.446
cg05154390	1	36929274	0.892	0.893
cg16371538	1	37940813	0.741	0.624
cg01937809	1	37941854	0.877	0.932
cg21488617	1	38022586	0.151	0.236
cg16109423	1	38022718	0.0384	0.149
cg11136250	1	38273056	0.799	0.76
cg22857872	1	39492366	0.00965	0.0763
cg01858866	1	40040016	0.029	0.297
cg04599922	1	40348330	0.0176	0.147
cg24788636	1	40562667	0.0227	0.0507
cg07405182	1	40598455	0.307	0.652
cg16555417	1	40598772	0.107	0.242
cg06470943	1	40839093	0.359	0.328
cg24657520	1	40997216	0.452	0.423
cg15986668	1	41156730	0.000198	0.12
cg16736826	1	41951512	0.00596	0.875
cg24351658	1	42126724	0.0583	0.0563
cg15557459	1	43152179	0.0646	0.317
cg05034603	1	43396871	0.0137	0.00882
cg15089806	1	43418199	0.464	0.0764
cg05802386	1	43422920	0.407	0.426
cg01651593	1	43824241	0.458	0.463
cg02283735	1	44011587	0.663	0.672
cg15620905	1	44024150	0.0761	0.239
cg22384188	1	44347398	0.257	0.774
cg00718029	1	44483623	0.0278	0.848
cg00002837	1	44513358	0.0158	0.33
cg23599716	1	44686794	0.248	0.716
cg14658964	1	45189026	0.864	0.0104
cg07173823	1	45190519	0.00132	0.000269
cg13985198	1	45242073	0.361	0.737
cg17755386	1	45242191	0.101	0.423
cg03043406	1	45242356	0.722	0.622
cg19530728	1	45279132	0.225	0.127
cg24873093	1	45991060	0.00729	0.015
cg24542714	1	46669345	0.223	0.397
cg27532171	1	46952054	6.92e-06	0.00803
cg08032971	1	46972736	0.723	0.552
cg06824199	1	47157809	0.635	0.632
cg02294302	1	47906276	0.000175	0.232
cg16260421	1	50489319	0.227	0.311
cg25217583	1	50574383	0.34	0.313
cg07362328	1	50886393	0.33	0.381
cg12421536	1	51426414	0.0488	0.825
cg00908631	1	51433616	0.386	0.655
cg03333776	1	52455148	0.141	0.00872
cg23250085	1	53143055	0.216	0.161
cg15986841	1	53386900	0.000235	0.412
cg11950754	1	53782077	3.78e-08	0.467
cg17095731	1	53794313	0.0413	0.0362
cg18150695	1	53833392	0.00201	0.00307
cg14659662	1	54151053	0.417	0.827
cg05821046	1	54304846	0.932	0.928
cg24327307	1	54753071	0.619	0.636
cg00988037	1	54869007	0.779	0.508
cg10210690	1	55138059	0.0141	0.66
cg09845093	1	56424393	0.0157	0.467
cg24496745	1	57285156	0.198	0.897
cg24690588	1	57285399	0.432	0.634
cg17011134	1	57293848	0.0015	0.00327
cg19520452	1	59369156	0.677	0.134
cg08941853	1	59449033	0.0782	0.386
cg20674480	1	60539898	0.163	0.216
cg08634298	1	64337861	0.664	0.256
cg19320261	1	64409138	0.168	0.0918
cg26224018	1	64942153	0.919	0.947
cg24049468	1	65615281	0.625	0.288
cg02457097	1	65775467	0.152	0.778
cg25203031	1	66999813	0.064	0.0382
cg00044354	1	67389884	0.0247	0.189
cg23232299	1	68212170	0.0788	0.722
cg17168836	1	68256161	0.0644	0.24
cg13184736	1	68299409	0.017	0.0571
cg13399816	1	68299468	0.157	0.687
cg25189904	1	68299493	0.18	0.691
cg14609721	1	68962124	0.182	0.288
cg12398314	1	71172133	0.132	0.848
cg20457732	1	71172486	0.442	0.808
cg18172358	1	76734569	4.07e-05	0.698
cg25199254	1	77230837	0.204	0.925
cg19766489	1	78511344	0.133	0.0267
cg17142950	1	84766782	0.142	0.153
cg12279518	1	85190400	0.102	0.591
cg09264091	1	85219265	0.447	0.876
cg02345146	1	85512957	0.905	0.923
cg19800670	1	86081701	0.233	0.392
cg24439713	1	86081713	0.236	0.309
cg23173688	1	86081894	0.44	0.687
cg12054698	1	89530930	0.0331	0.101
cg24115061	1	91298006	0.697	0.0893
cg11159604	1	91316223	0.755	0.0499
cg11855117	1	92293627	0.0143	0.198
cg10324998	1	92338262	0.179	0.321
cg00342358	1	92350112	0.603	0.608
cg17074704	1	92350430	0.0417	0.202
cg04955573	1	92944306	0.0979	0.0583
cg10399789	1	92945668	0.0916	0.267
cg09662411	1	92946132	0.0106	0.277
cg06338710	1	92946187	0.00379	0.235
cg18146737	1	92946700	0.013	0.208
cg04535902	1	92947332	0.0139	0.42
cg09935388	1	92947588	0.0137	0.337
cg14179389	1	92947961	0.621	0.567
cg01766941	1	92953907	0.207	0.174
cg24699699	1	93258316	0.803	0.912
cg00519208	1	93258319	0.0623	0.638
cg21436544	1	95249289	0.414	0.968
cg01206378	1	95698827	0.229	0.337
cg16119505	1	97186464	0.0876	0.27
cg04308687	1	100231682	0.000271	0.0119
cg08139499	1	100816943	0.469	0.437
cg25762679	1	101185311	1.16e-06	0.47
cg17972213	1	101704898	0.00754	0.0491
cg17938867	1	109418898	0.523	0.896
cg16562342	1	109783503	0.0271	0.255
cg17797848	1	109842096	0.697	0.0871
cg23616212	1	109941201	0.00454	0.198
cg07954706	1	110164547	0.0364	0.00291
cg05793930	1	110204227	0.15	0.356
cg06903031	1	110644949	0.00329	0.00631
cg12702097	1	110950708	0.614	0.594
cg16255156	1	113265709	0.248	0.219
cg19675142	1	116107015	0.186	0.769
cg17481936	1	116371802	0.248	0.795
cg25767870	1	118188756	0.415	0.0946
cg10827253	1	120253477	0.000239	0.186
cg22774211	1	120439014	0.02	0.0951
cg16508883	1	145092330	0.184	0.126
cg13199178	1	145375603	0.00509	0.0146
cg19693031	1	145441552	0.433	0.218
cg19266329	1	145456128	0.429	0.139
cg13195895	1	147012788	0.126	0.755
cg02173484	1	147245168	0.0159	0.00107
cg03965496	1	147718157	0.207	0.313
cg21683069	1	147781600	0.153	0.154
cg18140268	1	147781827	0.17	0.366
cg19265480	1	147781887	0.326	0.218
cg23206461	1	147782116	0.0962	0.539
cg13067553	1	147782452	0.133	0.676
cg19733042	1	148193658	0.972	0.798
cg05950212	1	149860711	0.0785	0.671
cg00102955	1	150230345	0.53	0.498
cg06766579	1	150242418	0.0356	0.0515
cg13320146	1	150954826	0.131	0.535
cg09185948	1	151119527	0.239	0.361
cg02959609	1	151693503	0.063	0.222
cg10795646	1	151975566	0.00612	0.407
cg26685752	1	152086692	0.364	0.474
cg00018184	1	153519850	0.0156	0.355
cg26359488	1	153606037	0.149	0.929
cg26548293	1	153606178	0.0392	0.81
cg11710659	1	153762434	0.916	0.134
cg13064789	1	153762564	0.313	0.244
cg26353783	1	153892794	0.215	0.449
cg26530713	1	153928406	0.62	0.497
cg22441770	1	153929592	0.0611	0.0731
cg18262993	1	154192370	0.622	0.535
cg08056629	1	154359587	0.00829	0.00965
cg04602755	1	154935120	0.323	0.748
cg22678754	1	155044309	0.084	0.147
cg10317026	1	155056636	0.0538	0.146
cg01554474	1	155107599	0.533	0.613
cg26189283	1	155109378	0.163	0.85
cg17736772	1	155246828	0.346	0.434
cg10802414	1	155252776	0.733	0.264
cg04897644	1	155264372	0.799	0.841
cg06979924	1	155277503	0.272	0.257
cg17930201	1	155828174	0.578	0.659
cg17419597	1	156211529	0.0159	0.331
cg12036877	1	156211896	7.69e-06	0.09
cg19820052	1	156590051	0.0901	0.873
cg25371088	1	156710915	0.638	0.566
cg05967123	1	156737250	0.00696	0.00788
cg00083262	1	157125526	0.28	0.218
cg00303378	1	159825552	0.997	0.961
cg12217625	1	159825628	0.968	0.933
cg17986992	1	159825761	0.528	0.995
cg08246428	1	160160106	0.102	0.935
cg21454485	1	160546243	0.0616	0.0683
cg25215890	1	160651452	0.581	0.6
cg07106927	1	160769081	0.0577	0.0935
cg20012024	1	160991549	0.284	0.321
cg08850169	1	161171469	0.543	0.762
cg07580762	1	161171810	0.188	0.148
cg21691116	1	161171819	0.4	0.168
cg22678092	1	161691014	0.894	0.934
cg21880888	1	162602533	0.148	0.383
cg02449975	1	165571280	0.995	0.99
cg24449091	1	167773027	0.593	0.447
cg07136905	1	169074608	0.00391	0.0777
cg26009832	1	169081894	0.0281	0.0266
cg16290996	1	173835989	0.294	0.222
cg02958263	1	174769548	0.0105	0.0706
cg05702218	1	174843909	0.0244	0.501
cg04858586	1	174843971	0.00583	0.464
cg13673319	1	174968334	0.505	0.871
cg16517753	1	175292351	0.122	0.872
cg11589567	1	175570022	0.00258	0.00621
cg05888252	1	175857819	0.0903	0.972
cg20309640	1	178027432	0.204	0.686
cg12629244	1	178994355	0.0333	0.743
cg03471346	1	179112077	0.000218	0.102
cg02661372	1	181056912	0.000193	0.00277
cg22801949	1	181057279	0.355	0.481
cg21220403	1	181075209	0.00732	0.33
cg17331950	1	181075666	7.82e-05	0.0017
cg00091302	1	182602986	2.03e-07	0.00528
cg14846442	1	182653495	0.301	0.166
cg26546113	1	182810711	0.122	0.382
cg01079738	1	182922427	0.0284	0.375
cg22237670	1	182922582	0.00932	0.866
cg03467001	1	183857649	0.079	0.0799
cg05045817	1	184633523	3.79e-05	0.334
cg01979511	1	185126431	0.251	0.635
cg05709437	1	186426136	0.0189	0.256
cg06357908	1	192548609	0.148	0.739
cg09161330	1	193040395	0.172	0.0922
cg09173378	1	196370245	0.0511	0.482
cg19730248	1	197873880	0.413	0.379
cg19312427	1	198174503	0.321	0.175
cg13930047	1	200886417	6.56e-07	0.013
cg27386431	1	200990482	0.181	0.294
cg24155190	1	201476619	0.326	0.568
cg14920846	1	201618209	0.000282	0.966
cg08883485	1	201619787	0.00019	0.946
cg26932623	1	201987158	0.523	0.623
cg11071448	1	202584465	0.00384	0.363
cg00176638	1	202778443	0.379	0.863
cg14381677	1	202778618	0.311	0.42
cg01101782	1	202778711	0.4	0.379
cg21105875	1	202778869	0.572	0.582
cg13626881	1	203059178	0.00444	0.331
cg00567854	1	203273693	0.217	0.108
cg12638737	1	204120607	0.000738	0.126
cg16029875	1	204320179	0.000417	0.435
cg12638776	1	205628183	0.643	0.609
cg02290880	1	206317854	1.45e-06	0.0558
cg16619193	1	206643301	0.65	0.411
cg26912602	1	206644843	1.04e-06	0.0125
cg06949439	1	206729034	0.591	0.738
cg02035751	1	206729099	0.00126	0.0361
cg19638572	1	206733139	0.708	0.637
cg16639185	1	206786178	0.151	0.83
cg19778776	1	206807380	0.0647	0.169
cg13429095	1	206913187	0.0196	0.0397
cg20738274	1	207201020	0.849	0.218
cg11953775	1	207597011	0.00392	0.09
cg25838968	1	208250847	0.00276	0.00372
cg20148334	1	209815452	0.563	0.406
cg01780943	1	211499648	0.864	0.788
cg09825327	1	211503219	0.686	0.809
cg05352688	1	211643515	0.106	0.0446
cg25614875	1	217263847	0.152	0.473
cg26614563	1	218098033	0.516	0.988
cg07810039	1	218524558	0.101	0.287
cg06854438	1	220263111	0.591	0.988
cg14154859	1	220702826	0.533	0.611
cg03329019	1	221051117	0.0327	0.0399
cg17969662	1	221101412	0.386	0.996
cg01770296	1	222792554	0.00788	0.364
cg22945457	1	225612608	0.00359	0.293
cg02825765	1	225614261	0.0284	0.121
cg16516405	1	225655154	0.0282	0.0286
cg13305444	1	225838196	0.942	0.94
cg26341831	1	226036279	0.00233	0.0016
cg23341299	1	226075151	0.4	0.665
cg02477458	1	226112258	0.989	0.983
cg06158434	1	226127113	0.542	0.832
cg03213967	1	227729463	0.513	0.439
cg27056132	1	227748003	0.858	0.882
cg04975617	1	227922304	0.44	0.631
cg24513684	1	227922309	0.932	0.874
cg09888145	1	227922334	0.717	0.192
cg05007495	1	227949789	0.811	0.648
cg19109050	1	228396098	0.0967	0.528
cg24070990	1	228634724	0.314	0.425
cg05463325	1	229406534	0.673	0.0559
cg00923744	1	230204526	0.89	0.782
cg11527913	1	230410329	0.064	0.394
cg16517298	1	230413174	0.412	0.283
cg00589617	1	230415343	0.354	0.446
cg24250902	1	230415547	0.285	0.412
cg03144619	1	230415668	0.251	0.236
cg00526336	1	230415902	0.52	0.476
cg01004056	1	230560318	0.986	0.994
cg17137424	1	231299352	0.811	0.792
cg26340700	1	231663886	0.843	0.891
cg07223106	1	233155919	0.00783	0.015
cg23093692	1	234367145	0.0164	0.00526
cg04143909	1	234367322	0.00606	0.00352
cg09119043	1	234367443	0.0639	0.0336
cg23445321	1	234367493	0.0164	0.00596
cg06511330	1	234635574	0.611	0.718
cg04605532	1	234843592	0.149	0.733
cg15028232	1	234871410	0.711	0.19
cg04786142	1	234908381	0.861	0.853
cg10234506	1	235291124	0.982	0.99
cg23028178	1	236229267	0.362	0.994
cg24524470	1	245273257	0.00137	0.0853
cg17815049	1	246728663	0.0617	0.732
cg22523072	1	248300255	0.876	0.399
cg19503249	1	248300479	0.674	0.246
cg13354988	2	263656	0.937	0.853
cg23277693	2	1609062	0.33	0.6
cg15955046	2	3643682	0.612	0.147
cg14882966	2	3699353	0.177	0.826
cg07900344	2	6305776	0.00401	0.296
cg21069019	2	6636278	0.135	0.115
cg06023570	2	7058545	0.0206	0.524
cg20048655	2	7975491	0.927	0.12
cg25033515	2	8234834	0.745	0.672
cg24201793	2	9144764	0.846	0.958
cg02473287	2	9752386	0.0935	0.214
cg10881225	2	9984929	0.436	0.756
cg17466636	2	10456284	0.318	0.615
cg25657834	2	11810365	0.92	0.792
cg04314361	2	11850727	0.23	0.164
cg08977816	2	11863086	0.557	0.836
cg14756878	2	12568736	0.987	0.378
cg19623054	2	16085728	0.521	0.462
cg07091529	2	16804409	0.0188	0.131
cg10106284	2	16847988	0.0747	0.76
cg10265016	2	18061319	0.0262	0.964
cg26119806	2	18061572	0.0427	0.35
cg17953136	2	20232577	0.042	0.759
cg13758659	2	20424975	0.797	0.102
cg05757475	2	21666440	0.268	0.0132
cg03879180	2	24713283	0.000282	0.769
cg14189391	2	25527347	0.0779	0.106
cg10239163	2	25527366	0.00118	0.000237
cg10142668	2	25534203	0.0155	0.222
cg26179134	2	25897613	0.00798	0.0102
cg22898783	2	26204699	0.332	0.232
cg07751331	2	26205865	0.0054	0.711
cg21187770	2	26205876	0.000144	0.186
cg19399165	2	27301252	0.0506	0.508
cg15895197	2	27301490	0.0247	0.358
cg20516209	2	27301943	0.00175	0.0585
cg01020696	2	27958142	0.221	0.682
cg15078838	2	28114349	0.00282	0.00271
cg23459424	2	28549125	1.62e-06	0.0138
cg06142740	2	28973577	0.199	0.543
cg08251399	2	31457608	0.0471	0.845
cg10583997	2	32583696	0.0122	0.176
cg21992501	2	32872637	0.531	0.837
cg24134261	2	33661362	0.563	0.59
cg02162897	2	38300537	0.898	0.451
cg23838231	2	38306612	0.536	0.6
cg02486145	2	38334178	0.00697	0.363
cg18107006	2	38831166	0.0767	0.567
cg17165695	2	39187882	0.0655	0.511
cg01184449	2	42396170	0.00601	0.519
cg10571901	2	43295303	0.115	0.142
cg17818731	2	43295753	0.287	0.318
cg03125400	2	43327937	0.271	0.219
cg05672223	2	43328033	0.34	0.205
cg04981619	2	43328122	0.904	0.505
cg14706297	2	43328266	0.945	0.488
cg23737263	2	43328424	0.596	0.451
cg24601559	2	43328536	0.901	0.749
cg20629315	2	43685377	0.778	0.976
cg20563666	2	43903842	0.000221	0.729
cg18303215	2	44059003	7.26e-06	0.222
cg10107890	2	44314289	0.148	0.466
cg03740612	2	44659228	0.0346	0.976
cg25149238	2	45030384	0.574	0.607
cg02183025	2	45159504	0.441	0.0756
cg10068996	2	45229171	0.0055	0.0101
cg27073431	2	47404636	0.812	0.785
cg10211062	2	47915862	0.00419	0.677
cg09664186	2	48097527	0.639	0.585
cg00493304	2	48844908	0.00135	0.0136
cg09506183	2	54014928	0.358	0.362
cg08053355	2	55458963	0.617	0.561
cg17501259	2	56413069	0.263	0.25
cg19770944	2	61292607	0.443	0.332
cg19856758	2	62684655	0.00727	0.835
cg10855531	2	62702472	0.279	0.134
cg08573315	2	62797901	0.044	0.11
cg04036593	2	62797926	0.0237	0.0897
cg07938743	2	63283939	0.0418	0.0247
cg10184289	2	64870490	0.378	0.424
cg25413977	2	66651619	0.774	0.604
cg06994420	2	66672553	0.663	0.969
cg10464312	2	66672688	0.7	0.997
cg12055515	2	66735203	0.293	0.242
cg02963248	2	66809780	0.396	0.469
cg24105287	2	66809985	0.119	0.164
cg01020413	2	66810487	0.263	0.349
cg13284470	2	69001115	0.424	0.108
cg11942603	2	69969794	3.43e-05	0.999
cg22792910	2	70009351	0.843	0.223
cg06635952	2	70025869	0.00344	0.344
cg21852792	2	71678463	0.349	0.493
cg17974684	2	71694284	0.582	0.96
cg07140194	2	73150236	0.665	0.236
cg10040131	2	73178866	2.54e-06	7.6e-05
cg15777261	2	73462569	0.0258	0.891
cg05527044	2	73510851	0.0335	0.0142
cg21111868	2	73521089	0.178	0.0565
cg16399751	2	73608838	0.0633	0.0882
cg02251243	2	74210857	0.00408	0.586
cg05981785	2	74210960	0.172	0.83
cg13010785	2	74647579	0.143	0.28
cg24230340	2	74758080	0.473	0.916
cg20945085	2	74875227	0.439	0.864
cg17019053	2	74875263	0.253	0.746
cg17105755	2	74875317	0.248	0.931
cg02611848	2	74875387	0.258	0.514
cg06037631	2	74942369	0.00344	0.0325
cg21946195	2	86012225	0.409	0.269
cg01947862	2	86116624	0.0752	0.112
cg11572675	2	86155952	0.119	0.207
cg00533827	2	86163827	0.0243	0.0946
cg01020427	2	86402957	0.255	0.443
cg01774471	2	86790641	0.0697	0.435
cg21350153	2	95982371	5.35e-05	0.0145
cg11872478	2	96196596	1.25e-06	0.196
cg06909469	2	96990800	0.682	0.371
cg19515245	2	97151922	0.486	0.728
cg08313757	2	97428708	0.085	0.24
cg01628245	2	97464763	0.617	0.322
cg11344744	2	97526122	0.609	0.815
cg02687352	2	97557285	0.00352	0.928
cg05368724	2	97561669	0.87	0.824
cg15933451	2	98329830	0.0273	0.425
cg08026735	2	98703888	0.586	0.858
cg25015733	2	99342986	0.177	0.339
cg09298484	2	99759406	0.297	0.226
cg19542849	2	100217960	0.0154	0.312
cg12594615	2	101643137	0.00412	0.00968
cg00534380	2	101766586	0.00125	0.0296
cg16308841	2	101886706	0.0773	0.0999
cg09999582	2	103352711	0.00241	0.857
cg02694955	2	103353219	0.222	0.318
cg01939414	2	103353548	0.00324	0.00182
cg01477971	2	103405951	0.831	0.727
cg08916461	2	105031896	0.345	0.5
cg01112035	2	105200688	0.811	0.923
cg17501982	2	106417701	0.016	0.0164
cg08703553	2	111436428	0.0156	0.0136
cg07986907	2	113416953	0.0136	0.805
cg10536276	2	113956344	0.0333	0.526
cg24352369	2	114163184	0.376	0.127
cg00339657	2	114194541	0.37	0.557
cg00542975	2	122392291	0.671	0.337
cg12462771	2	122443998	0.329	0.283
cg19153828	2	127782651	0.845	0.828
cg19590598	2	127782813	0.655	0.698
cg25949447	2	128169860	0.259	0.475
cg18007373	2	128464939	0.378	0.507
cg24269617	2	128492119	0.807	0.957
cg15010140	2	128644922	0.957	0.964
cg20739984	2	128651227	0.187	0.285
cg01887374	2	129077404	0.449	0.986
cg27424326	2	129251303	0.226	0.588
cg14290291	2	130940680	0.365	0.515
cg17848515	2	130940706	0.555	0.558
cg23687098	2	132152878	0.824	0.975
cg07022640	2	132152916	0.868	0.231
cg05280131	2	132248998	0.631	0.268
cg12192282	2	143632190	0.95	0.819
cg14768164	2	145025049	0.00418	0.138
cg07780074	2	145090814	0.926	0.882
cg08027199	2	145090856	0.757	0.666
cg05318210	2	145780010	0.193	0.392
cg00770316	2	146509846	0.0179	0.755
cg10665960	2	149403594	0.15	0.227
cg14372472	2	149571451	0.00106	0.111
cg02380135	2	149866270	1.58e-07	0.0462
cg03406844	2	152220529	0.961	0.745
cg26639076	2	152331806	0.551	0.583
cg11025974	2	152830521	0.288	0.838
cg06686709	2	152830614	0.458	0.842
cg27664689	2	152830665	0.495	1
cg20625334	2	152991620	0.31	0.376
cg27582124	2	158114185	0.00407	0.0324
cg09726654	2	158114268	0.0861	0.075
cg20469837	2	158114300	0.0482	0.0425
cg23560546	2	159652019	0.00107	0.47
cg11343072	2	160473528	0.797	0.706
cg17824540	2	161260031	0.855	0.883
cg03351487	2	169003820	0.276	0.936
cg16875057	2	169006003	0.246	0.861
cg09511246	2	172290755	0.277	0.413
cg03654166	2	172944393	0.324	0.545
cg14510926	2	174877357	0.519	0.588
cg04657183	2	175636905	0.187	0.235
cg00196414	2	176947764	0.0861	0.376
cg23068499	2	176986026	0.989	0.818
cg24000528	2	177013630	0.581	0.759
cg25268435	2	178119353	0.0465	0.0498
cg02369725	2	178936951	0.776	0.883
cg19648306	2	179184854	0.00528	0.518
cg13547053	2	179184864	0.000121	0.136
cg22057874	2	179184866	0.00553	0.216
cg12011522	2	179192421	0.093	0.115
cg23261319	2	182713409	0.000336	0.517
cg16451324	2	183291758	0.26	0.464
cg20016569	2	191208002	0.279	0.675
cg15635368	2	191208116	0.301	0.0782
cg26191447	2	191656418	5.99e-05	0.282
cg05418915	2	196426178	0.44	0.538
cg10781828	2	198570936	0.945	0.898
cg06734510	2	198673750	0.405	0.306
cg00556627	2	201187003	0.147	0.188
cg26799474	2	202098951	0.0252	0.0156
cg11028872	2	204486921	0.455	0.254
cg18561976	2	204801508	2.63e-12	0.426
cg15344028	2	204801510	2.55e-14	0.0445
cg22308949	2	206628553	7.11e-07	0.487
cg05348875	2	206628625	1.74e-06	0.634
cg14157435	2	206628692	7.91e-07	0.616
cg14400541	2	206692685	0.00913	0.135
cg12608507	2	207025477	0.0957	0.0364
cg12449916	2	207847811	0.000373	0.00745
cg19351166	2	209133632	0.051	0.137
cg10447327	2	211339074	0.296	0.168
cg24206827	2	214098074	0.0216	0.02
cg22954687	2	216947743	0.253	0.289
cg23059946	2	217500594	0.828	0.535
cg20366479	2	217501125	0.328	0.92
cg22979368	2	217501581	0.662	0.835
cg06453241	2	217753811	0.0216	0.193
cg27640316	2	217799104	0.571	0.717
cg13954213	2	217971590	0.473	0.647
cg01396774	2	218299024	0.108	0.123
cg20225999	2	218843435	0.741	0.83
cg07616871	2	218843504	0.83	0.85
cg05783384	2	218843735	0.721	0.695
cg24166100	2	218886643	0.043	0.0805
cg03627290	2	219155248	0.498	0.114
cg18357696	2	219157111	0.461	0.364
cg03291396	2	219252533	0.596	0.562
cg14645545	2	219252551	0.0292	0.0227
cg10930290	2	219840349	0.404	0.0959
cg03817727	2	219861653	0.934	0.027
cg04955914	2	220040571	0.335	0.259
cg26915351	2	220089491	0.872	0.595
cg00672332	2	220156225	0.00149	0.0652
cg25822369	2	222237362	4.13e-05	0.944
cg18527574	2	222434303	0.00975	0.16
cg16786808	2	222434497	0.232	0.195
cg00692780	2	222434778	0.00219	0.2
cg16171484	2	223290515	0.887	0.545
cg24746938	2	225543274	0.749	0.743
cg13742400	2	225639708	0.0214	0.00275
cg18018313	2	227657192	0.263	0.896
cg20959174	2	230785180	0.144	0.303
cg06112967	2	231085725	0.335	0.486
cg26084700	2	231693479	0.0194	0.359
cg14731570	2	231917214	0.269	0.383
cg07929768	2	232055508	0.677	0.478
cg19713851	2	233246594	0.28	0.209
cg25560398	2	233252170	0.461	0.0862
cg00955035	2	233253378	0.225	0.287
cg24331934	2	233274723	0.706	0.514
cg01228134	2	233351921	0.336	0.552
cg25571880	2	233384489	0.0948	0.915
cg05208178	2	233928423	0.134	0.121
cg19149789	2	234225955	0.844	0.907
cg15299997	2	234620463	0.00406	0.263
cg27026202	2	235200560	0.556	0.591
cg21466939	2	235332274	0.818	0.839
cg05204104	2	235403141	0.263	0.677
cg09935994	2	235406540	0.721	0.12
ch.2.235177505R	2	235512766	0.57	0.481
cg05779786	2	237028849	0.59	0.695
cg13018278	2	237028869	0.524	0.449
cg15706936	2	237079766	0.139	0.274
cg12088387	2	237476950	0.496	0.706
cg22393213	2	237478526	0.853	0.494
cg26278699	2	238322972	0.685	0.633
cg11638842	2	238343702	0.00148	0.0771
cg08263507	2	238480950	0.632	0.382
cg07797518	2	238536051	0.254	0.892
cg17864487	2	238643342	0.392	0.548
cg11708690	2	239330202	0.624	0.441
cg15562346	2	239403295	0.0325	0.074
cg03517073	2	239957283	0.429	0.81
cg23631133	2	240568824	0.106	0.262
cg02884944	2	240679706	0.297	0.359
cg14096899	2	240697719	0.0125	0.0452
cg22865128	2	241627555	0.0355	0.0829
cg04064452	2	242486462	0.0098	0.293
cg22399646	2	242750705	0.0692	0.205
cg09523909	2	243029532	0.12	0.000427
cg00907008	3	350892	0.555	0.188
cg22595235	3	3842694	0.442	0.516
cg02520519	3	4345006	0.893	0.903
cg18604876	3	5164258	0.0847	0.113
cg03490157	3	6906061	0.152	0.588
cg20595215	3	8543014	0.0335	0.723
cg01177100	3	9176211	0.213	0.311
cg09469667	3	9904687	0.000323	0.125
cg27513339	3	9904903	0.912	0.879
cg15095327	3	9944512	0.165	0.182
cg13047869	3	10149882	0.526	0.743
cg18621852	3	10150065	0.415	0.865
cg15117754	3	10150083	0.294	0.228
cg10317164	3	10274142	0.00233	0.0299
cg11277834	3	11323560	0.00414	0.0564
cg18809126	3	11623526	0.056	0.505
cg18096987	3	11623873	0.0381	0.992
cg00296038	3	11624533	0.615	0.42
cg01526217	3	12524194	0.488	0.887
cg05467012	3	12595696	0.534	0.833
cg04202338	3	12882335	0.597	0.706
cg18313416	3	13420961	0.679	0.658
cg20945261	3	13460618	0.000201	0.589
cg18786782	3	13936527	0.131	0.676
cg07438246	3	14446645	0.0185	0.181
cg07624815	3	14922656	8.78e-05	0.00563
cg25844921	3	15107309	0.947	0.916
cg05734973	3	15139826	0.461	0.371
cg09251074	3	15345626	0.000347	0.552
cg02930866	3	15482580	0.135	0.173
cg00506299	3	16469127	2.79e-06	0.841
cg02356435	3	16925533	0.0726	0.0877
cg26785220	3	23792669	0.0613	0.473
cg13279811	3	24725365	0.268	0.531
cg12899747	3	25391527	1.17e-07	0.239
cg03152121	3	26146913	0.00757	0.058
cg13679679	3	28282245	0.158	0.249
cg27246744	3	31746590	0.47	0.714
cg25865542	3	32495794	0.743	0.852
cg24629438	3	32890738	0.00561	0.395
cg19935505	3	33482718	0.421	0.405
cg01307174	3	35722556	0.707	0.574
cg12919119	3	37904293	0.00113	0.243
cg12616721	3	38494937	0.146	0.177
cg06519434	3	38664257	4.29e-05	0.267
cg00063111	3	39448952	0.337	0.927
cg09384400	3	42546922	0.668	0.869
cg25686812	3	42597657	0.299	0.464
cg01996116	3	42846907	0.158	0.275
cg01293485	3	42847044	0.586	0.758
cg14508777	3	42847116	0.568	0.851
cg06636831	3	45077369	0.00834	0.418
cg26135172	3	45595231	8.77e-05	0.218
cg08534342	3	45636060	0.735	0.502
cg02336827	3	45636190	0.618	0.606
cg04037228	3	45636386	0.000657	0.692
cg18599081	3	46448084	2.2e-07	0.0266
cg11219411	3	46661640	0.337	0.918
cg21746724	3	47624064	0.472	0.419
cg06710735	3	48264567	0.837	0.856
cg04523589	3	48265146	0.00365	0.122
cg23245711	3	48413678	0.00302	0.208
cg09882118	3	48508272	0.0141	0.209
cg10319474	3	48573819	0.0938	0.025
cg11704396	3	48723701	0.288	0.482
cg00948664	3	48935316	0.0309	0.0748
cg19066391	3	49203973	0.0598	0.754
cg16171534	3	49203975	0.73	0.919
cg01454592	3	49236800	0.00508	0.868
cg06100166	3	49377028	0.0973	0.286
cg00174179	3	49450293	0.945	0.63
cg08510456	3	49591008	0.774	0.449
cg22993195	3	49756301	0.216	0.476
cg19381811	3	49851713	0.299	0.799
cg18165186	3	50314180	0.372	0.0581
cg24019851	3	50314291	0.566	0.532
cg10354474	3	50350760	0.031	0.0485
cg12150256	3	50359849	0.0434	0.984
cg13341668	3	50359909	8.38e-05	0.053
cg26357744	3	50374304	0.219	0.76
cg23406136	3	50397379	0.0747	0.255
cg25773386	3	51989369	0.203	0.603
cg11012543	3	52231691	1.07e-05	0.249
cg03435448	3	52310724	0.675	0.814
cg10313047	3	52351355	0.61	0.0894
cg12902206	3	52351487	0.808	0.111
cg27294008	3	52748359	3.44e-07	0.128
cg18487916	3	52748469	4.02e-08	0.0588
cg15417641	3	53700141	0.0371	0.151
cg21188533	3	53700263	0.0662	0.231
cg21743307	3	54159139	0.213	0.13
cg00454650	3	56165731	0.137	0.141
cg16451527	3	56889795	0.0219	0.365
cg13586051	3	58200471	0.502	0.334
cg24260359	3	58200569	0.0221	0.171
cg24175188	3	58374923	0.108	0.166
cg22215728	3	61236652	0.00818	0.556
cg19444648	3	62056226	0.839	0.82
cg07275179	3	63962440	0.241	0.362
cg09473396	3	65131979	0.0012	0.402
cg05068866	3	66633374	0.000142	0.0179
cg27533999	3	67691965	0.857	0.332
cg00505318	3	69130918	0.0556	0.21
cg20382675	3	71591429	0.26	0.0624
cg09006487	3	72424982	0.213	0.0181
cg06759518	3	72496799	0.0482	0.565
cg23351010	3	73109785	0.753	0.144
cg03422213	3	75658552	0.174	0.134
cg05596328	3	75668627	0.564	0.524
cg26435928	3	75668758	0.717	0.807
cg20899713	3	75668924	0.312	0.172
cg24757159	3	99345675	0.868	0.763
cg24198004	3	99364061	0.178	0.111
cg04411201	3	99614305	0.0142	0.00252
cg09439920	3	99979117	0.0042	0.977
cg09826188	3	99979421	0.375	0.933
cg16984944	3	99979425	0.0186	0.683
cg00186462	3	100401284	0.539	0.586
cg00101715	3	101497475	9.44e-05	0.107
cg08070022	3	101497478	0.0294	0.105
cg25854527	3	102333494	0.767	0.784
cg22488352	3	111697479	0.000273	0.373
cg10672681	3	111697537	0.00386	0.617
cg08979515	3	111697575	0.000625	0.642
cg07681748	3	112053517	0.0737	0.0357
cg17086773	3	112486072	0.238	0.331
cg02155111	3	112695305	0.598	0.327
cg13470462	3	112965787	0.629	0.653
cg18722086	3	113380072	0.0374	0.1
cg17859426	3	113667809	0.323	0.415
cg16323245	3	114622118	0.000406	0.0776
cg10589539	3	119514395	4.11e-05	0.702
cg02241759	3	119528300	0.31	0.0252
cg00091633	3	120170383	0.0142	0.64
cg13408152	3	120170474	2.22e-05	0.977
cg21394171	3	122755851	0.00144	0.0393
cg07638500	3	123371420	0.143	0.31
cg06755992	3	123753198	0.0658	0.338
cg27280037	3	124782069	0.186	0.0874
cg05550328	3	126603491	0.798	0.657
cg09373298	3	126613533	0.778	0.949
cg12463703	3	127007401	0.777	0.838
cg17324149	3	127725522	0.994	0.112
cg24162603	3	127945858	0.463	0.729
cg08359464	3	128370361	0.739	0.939
cg06038472	3	128836382	0.0506	0.0775
cg10716343	3	128843275	0.072	0.551
cg02544002	3	129323778	0.0466	0.116
cg04506190	3	129323941	0.0823	0.277
cg14153557	3	131245815	0.367	0.428
cg20217702	3	134094099	0.000288	0.787
cg00581334	3	137904059	0.369	0.909
cg20099464	3	137980682	0.0954	0.638
cg16050349	3	138478129	0.23	0.352
cg05131382	3	138661281	3e-07	0.135
cg09007290	3	139037809	0.00431	0.181
cg08849628	3	139060370	0.885	0.909
cg06137072	3	141087187	0.846	0.537
cg13029400	3	141087190	0.697	0.885
cg08360599	3	141087261	0.935	0.945
cg21370924	3	141087313	0.918	0.928
cg21474062	3	141087363	0.91	0.964
cg13897134	3	147120248	0.868	0.0712
cg19483007	3	149327651	0.00172	0.358
cg08535978	3	152092595	0.405	0.69
cg03293976	3	152554195	0.846	0.586
cg02019125	3	156323952	0.0014	0.812
cg26405475	3	156324038	0.000219	0.838
cg22481770	3	156324118	7.52e-05	0.308
cg04682135	3	157260764	0.519	0.726
cg22511808	3	158410264	0.251	0.23
cg16757990	3	158465384	0.00134	0.0133
cg01971181	3	158518888	0.0339	0.462
cg13419925	3	158518910	0.00314	0.605
cg09459188	3	158520176	0.56	0.838
cg20500551	3	158523431	0.155	0.208
cg00188627	3	159557779	0.182	0.464
cg15180789	3	159557797	0.0809	0.259
cg23553912	3	159558031	0.302	0.53
cg07553761	3	160167977	0.811	0.342
cg04849788	3	160283695	0.398	0.344
cg00486998	3	169072705	0.622	0.62
cg27605208	3	169493411	0.957	0.819
cg04908186	3	170588253	0.0613	0.082
cg12972064	3	171887393	0.947	0.482
cg14608275	3	172429421	0.00201	0.126
cg02548228	3	173109390	0.00765	0.123
cg03026939	3	180573421	0.608	0.603
cg09831562	3	181327125	0.0266	0.247
cg26145873	3	181604621	0.00616	0.16
cg13913917	3	182511332	0.593	0.682
cg02616966	3	182817190	0.0362	0.217
cg23166970	3	182817578	0.296	0.311
cg22211233	3	182817584	0.019	0.0699
cg10347032	3	183543704	0.519	0.325
cg00576550	3	183749212	0.0174	0.00953
cg14483391	3	183749227	9.35e-06	0.00444
cg09866366	3	183903315	0.00998	0.147
cg22921096	3	184056553	0.801	0.96
cg15334250	3	184297495	0.386	0.988
cg27214730	3	184297522	0.105	0.121
cg01696984	3	185080356	0.0156	0.204
cg18715709	3	185226302	0.9	0.948
cg24960291	3	185538892	0.252	0.252
cg11341144	3	185656289	0.283	0.00499
cg11308690	3	186284747	0.265	0.305
cg04474366	3	186505347	0.588	0.945
cg11386711	3	186651116	0.133	0.0264
cg03176993	3	188664887	0.273	0.915
cg26466145	3	188665930	0.129	0.0577
cg02226079	3	190971216	0.138	0.408
cg06012804	3	193849318	0.0562	0.885
cg24718819	3	194033680	0.54	0.333
cg16543039	3	194392570	0.404	0.387
cg12655729	3	194393122	0.628	0.739
cg15722952	3	194924602	0.0223	0.0575
cg06041567	3	194991685	0.99	0.986
cg00651401	3	195623338	0.442	0.00256
cg22221575	3	195965369	0.0792	0.441
cg19155699	3	196050902	0.863	0.87
cg00828556	3	196351986	0.118	0.111
cg15353194	3	196443006	0.442	0.569
cg23243608	3	196675529	0.316	0.919
cg21429725	3	196693809	0.183	0.229
cg03928961	3	196693980	0.108	0.454
cg05674437	3	196694153	0.0348	0.274
cg01947751	3	196728969	0.947	0.982
cg14875327	3	197081654	0.0283	0.00352
cg16868095	3	197090774	0.81	0.811
cg06097557	3	197475984	0.162	0.499
cg10523696	4	106750	0.249	0.646
cg15439725	4	299311	0.147	0.117
cg26210267	4	668877	0.474	0.435
cg13917589	4	732749	0.158	0.187
cg09359391	4	979183	0.0411	0.039
cg23848471	4	1166905	0.0584	0.116
cg22576236	4	1166933	0.27	0.381
cg17404981	4	1240264	0.291	0.534
cg06696815	4	1284574	0.159	0.437
cg18515868	4	1304836	0.0645	0.548
cg24973755	4	1304972	3.75e-05	0.00345
cg10133462	4	1305113	0.0587	0.0873
cg18299068	4	1305425	0.0853	0.28
cg08553274	4	1353499	0.185	0.435
cg01586851	4	1556595	0.0133	0.327
cg21505886	4	1724428	0.309	0.0333
cg02089348	4	1724449	0.481	0.352
cg13283739	4	1765550	0.33	0.259
cg23781334	4	1772062	0.0358	0.802
cg24435348	4	1865267	0.0108	0.00841
cg07550016	4	1989575	0.475	0.465
cg05628394	4	2043973	0.294	0.137
cg12756718	4	2047292	0.837	0.917
cg19925373	4	2059244	0.574	0.413
cg17330176	4	2389058	0.0519	0.0657
cg23317787	4	2396234	0.00286	0.26
cg27488503	4	2964223	0.966	0.962
cg05874888	4	3075002	0.302	0.724
cg18230796	4	3294592	0.735	0.316
cg17276535	4	3372123	0.0114	0.648
cg09917805	4	4763596	0.396	0.34
cg19506435	4	6469349	0.0154	0.463
cg25617012	4	6666464	0.798	0.726
cg16506970	4	6809109	0.835	0.741
cg21960828	4	7056452	0.751	0.711
cg06425397	4	8603130	0.189	0.349
cg22821355	4	10117479	0.427	0.693
cg16430538	4	10459836	0.833	0.838
cg19999682	4	14864863	0.436	0.115
cg20816447	4	15480781	0.0191	0.104
cg15175162	4	15657657	0.281	0.766
cg02630888	4	15657820	0.0397	0.627
cg02353916	4	15691786	0.339	0.327
cg18456933	4	15692171	0.57	0.495
cg14537800	4	15964950	0.373	0.451
cg19712821	4	15965016	0.00492	0.135
cg12073319	4	15965025	2.24e-06	0.0729
cg12723011	4	15965102	4.63e-07	0.00265
cg03267220	4	17710911	0.000253	0.319
cg16449012	4	17781880	0.98	0.982
cg00306311	4	17783936	0.746	0.638
cg03604819	4	17813007	0.0982	0.432
cg27461259	4	23892621	0.149	0.949
cg27513402	4	25067287	0.16	0.343
cg22651787	4	25115729	0.499	0.791
cg12958561	4	26460878	0.616	0.634
cg04710179	4	37891376	0.355	0.594
cg17185267	4	38140213	0.116	0.0327
cg10868668	4	38606942	0.729	0.577
cg10245072	4	38825664	0.493	0.396
cg10387769	4	38869641	0.331	0.858
cg25943096	4	38869650	0.106	0.909
cg20484352	4	38869779	0.0733	0.751
cg18183961	4	40519094	0.000208	0.0603
cg06005688	4	41872254	0.339	0.0294
cg08700083	4	48382815	0.00932	0.571
cg19133933	4	48493846	0.154	0.366
cg27224986	4	53906430	0.908	0.787
cg11143953	4	54243152	0.814	0.802
cg16987556	4	54245040	0.397	0.167
cg06495586	4	54424787	0.766	0.431
cg02170478	4	55100995	0.301	0.305
cg09317128	4	56265301	0.256	0.826
cg26329992	4	56719469	0.432	0.716
cg06922352	4	57333562	0.0233	0.0264
cg25313468	4	57773308	0.627	0.0722
cg15847685	4	62129666	0.337	0.6
cg19045700	4	69829409	0.902	0.509
cg17075352	4	71533675	1.66e-07	0.602
cg06016427	4	71862187	0.0221	0.14
cg22725685	4	74810310	0.00271	0.735
cg01520956	4	77173197	1.22e-05	0.885
cg03405128	4	77341841	0.0153	0.691
cg05919461	4	77688155	0.0235	0.746
cg00937681	4	77723304	0.202	0.518
cg17512133	4	77973813	0.642	0.241
cg04983296	4	79861284	0.424	0.117
cg01789499	4	81109888	0.441	0.472
cg09595050	4	81110205	0.499	0.392
cg14197071	4	81110459	0.5	0.351
cg27111250	4	81111177	0.839	0.532
cg06373870	4	81117853	0.9	0.683
cg03463411	4	81118188	0.917	0.422
cg04235768	4	81118343	0.758	0.295
cg26299084	4	81118588	0.708	0.224
cg06307913	4	81118794	0.298	0.253
cg27242132	4	81119178	0.415	0.503
cg11388320	4	81119299	0.0915	0.2
cg22902505	4	81119473	0.571	0.401
cg03321813	4	84257153	0.391	0.433
cg26365668	4	84375973	0.982	0.356
cg02215171	4	89379156	0.00886	0.591
cg06217267	4	89582323	0.247	0.841
cg14786790	4	89766654	0.0288	0.119
cg03658557	4	96012317	0.0337	0.659
cg26647453	4	100432162	0.0158	0.0109
cg13056510	4	100571808	0.000171	0.573
cg24690709	4	100768712	0.0358	0.0126
cg17692230	4	103360578	0.714	0.771
cg08247921	4	103683115	0.438	0.943
cg12147105	4	106395595	0.00679	0.536
cg04297507	4	108749432	0.747	0.784
cg27190654	4	109387521	3.26e-06	0.0093
cg01734045	4	109967535	0.0135	0.0162
cg18702689	4	110223138	0.0215	0.813
cg09926747	4	110224247	0.0877	0.0571
cg09248380	4	111397190	0.416	0.512
cg15406387	4	111397332	0.415	0.636
cg04676482	4	111536216	0.00414	0.388
cg13555050	4	111985640	0.0289	0.0399
cg15959363	4	113091339	0.404	0.887
cg14204430	4	116035217	0.221	0.489
cg01397050	4	116894979	0.563	0.535
cg10072261	4	119980361	0.637	0.988
cg10713589	4	119989952	0.327	0.452
cg24215459	4	122110906	0.416	0.526
cg14528046	4	129781682	0.301	0.341
cg07661704	4	139144433	0.115	0.0482
cg15392111	4	140216263	0.695	0.723
cg24725692	4	140478735	0.362	0.749
cg10136560	4	140737518	0.000443	0.523
cg06671387	4	141444896	0.617	0.718
cg12291509	4	141444910	0.0654	0.0529
cg04084236	4	143766602	0.182	0.116
cg01400750	4	145956168	0.21	0.562
cg12505230	4	146682755	0.724	0.162
cg03395562	4	146857246	0.231	0.261
cg20866785	4	148733880	0.993	0.995
cg26811385	4	150832003	4.46e-06	0.638
cg04738109	4	150931494	0.53	0.528
cg16708623	4	154125208	0.24	0.94
cg12793610	4	154125637	0.5	0.914
cg03814093	4	154410006	0.0477	0.497
cg09760963	4	154680808	0.757	0.958
cg17408663	4	164415513	0.596	0.362
cg00901765	4	168155510	0.00116	0.0127
cg24693803	4	171013537	4.27e-05	0.0249
cg21401642	4	174421114	0.189	0.188
cg08814800	4	174421377	0.127	0.141
cg23006227	4	174423637	0.175	0.00478
cg14022913	4	178229651	0.963	0.983
cg11931626	4	184679532	0.432	0.313
cg01924435	4	184679625	0.0704	0.155
cg22648407	4	184931986	0.693	0.749
cg15570395	4	185129048	0.933	0.838
cg16855355	4	185269126	0.351	0.134
cg06612130	4	185269299	0.792	0.356
cg17984267	4	185928894	0.0198	0.204
cg02106223	4	185940019	0.166	0.118
cg23462129	5	185589	0.767	0.353
cg11554391	5	321320	0.131	0.662
cg01970407	5	323320	0.186	0.0955
cg17924476	5	323794	0.00226	0.0247
cg23067299	5	323907	0.000228	0.0349
cg02356223	5	336337	0.61	0.485
cg12806681	5	368394	0.269	0.417
cg03991871	5	368447	0.275	0.217
cg23916896	5	368804	2.46e-05	0.456
cg11902777	5	368843	5.66e-06	0.104
cg12202185	5	369088	3.77e-05	0.0134
cg01899089	5	369969	1.22e-05	0.161
cg05575921	5	373378	0.415	0.451
cg04141806	5	374252	0.0846	0.611
cg01097768	5	378854	0.0248	0.189
cg14817490	5	392920	0.00013	0.0591
cg25648203	5	395444	0.00275	0.381
cg22698028	5	400494	0.146	0.0828
cg17401179	5	400517	0.00113	0.0082
cg24090911	5	400732	0.975	0.715
cg11557553	5	404996	0.461	0.457
cg09078081	5	416724	0.345	0.306
cg00976097	5	421733	9.5e-05	0.413
cg07448928	5	427755	0.000895	0.343
cg16172278	5	428101	0.926	0.93
cg26954197	5	436816	0.23	0.679
cg16555556	5	497520	0.000184	0.487
cg00190355	5	497639	0.101	0.612
cg18096398	5	500405	0.204	0.158
cg12833872	5	501863	0.751	0.976
cg02354563	5	522363	0.898	0.644
cg25861340	5	524683	0.0404	0.306
cg06777516	5	529258	0.108	0.368
cg15626405	5	536047	0.679	0.79
cg03992168	5	574244	0.129	0.613
cg24748631	5	598724	0.454	0.678
cg03999941	5	957511	3.83e-06	0.000457
cg24908166	5	1268800	0.00289	0.00946
cg24756227	5	1406177	0.925	0.61
cg07902156	5	1495284	0.000428	0.0643
cg22894329	5	1495356	9.15e-06	0.0561
cg18634758	5	1552688	0.104	0.223
cg26159074	5	1554307	0.33	0.311
cg21166092	5	1763818	0.341	0.395
cg07875360	5	1801344	0.0709	0.144
cg08762472	5	1891789	0.158	0.454
cg12946961	5	8870588	0.886	0.783
cg14629055	5	10562978	0.00148	0.0181
cg24718827	5	10563092	0.153	0.103
cg12179288	5	14779011	0.307	0.833
cg18536118	5	14901012	0.00263	0.228
cg17749710	5	14915807	0.349	0.95
cg07340025	5	14926200	4.08e-07	0.0262
cg18325622	5	16180259	1.86e-05	0.0887
cg21771528	5	18745861	0.111	0.921
cg01092108	5	33362853	3.36e-09	0.325
cg22510662	5	36202853	0.32	0.207
cg15813594	5	38445563	0.177	0.424
cg13345558	5	40796738	0.107	0.171
cg08754067	5	40833236	0.932	0.324
cg04441453	5	41902083	0.561	0.61
cg14697657	5	42858327	0.953	0.945
cg06348134	5	42991495	5.81e-07	0.0165
ch.5.53169559R	5	53133802	0.199	0.177
cg01286665	5	54525925	0.305	0.246
cg00329411	5	55881858	0.283	0.407
cg09062288	5	58330886	0.93	0.992
cg16377679	5	58388744	0.337	0.269
cg18609044	5	60073995	0.737	0.611
cg06294700	5	64330959	0.65	0.697
cg17278401	5	66462662	0.423	0.637
cg06460691	5	74162851	0.196	0.492
cg03880355	5	74162880	0.331	0.147
cg12150022	5	74349993	0.000735	0.701
cg05986288	5	74616750	0.621	0.722
cg02017109	5	76788595	1.36e-08	0.0409
cg00589737	5	77252276	0.458	0.361
cg11100795	5	77583915	0.0757	0.566
cg01856645	5	78365647	0.937	0.914
cg01902605	5	78366076	0.867	0.926
cg21606036	5	78985900	0.726	0.779
cg02366931	5	78986160	0.257	0.365
cg11845549	5	81847536	0.0441	0.03
cg21253335	5	87835928	0.000651	0.374
cg00405803	5	87952153	0.267	0.82
cg08252387	5	87970950	0.0649	0.147
cg01197411	5	87988624	0.087	0.274
cg06835212	5	88182744	0.048	0.727
cg22904401	5	92947872	0.421	0.395
cg14746276	5	95171699	0.114	0.0073
cg08367801	5	98111529	0.02	0.473
cg17598923	5	101119084	0.132	0.499
cg05545777	5	101119128	0.407	0.399
cg18665594	5	101119420	0.709	0.688
cg10455971	5	101119566	0.737	0.748
cg12197752	5	101119766	0.561	0.774
cg26671988	5	102089760	0.000696	0.846
cg26178163	5	106805150	0.278	0.353
cg02061660	5	110088130	0.361	0.603
cg01272202	5	112716899	0.187	0.575
cg25936138	5	114193732	0.345	0.114
cg08530838	5	114193858	0.949	0.244
cg04807246	5	114961262	0.121	0.162
cg15203566	5	115697446	0.0218	0.0241
cg01057573	5	118683890	0.0718	0.0102
cg25116709	5	122426797	0.711	0.79
cg15720112	5	125036315	0.2	0.82
cg26972554	5	126409454	0.258	0.987
cg12324708	5	130329173	0.00982	0.759
cg24117468	5	131562848	0.0459	0.914
cg13334727	5	132113601	0.855	0.905
cg19518672	5	132113620	0.902	0.84
cg07828169	5	132114623	0.582	0.693
cg02220078	5	132386904	0.602	0.629
cg01664151	5	132945292	0.02	0.109
cg11314827	5	133447976	0.0276	0.00491
cg04467093	5	133448932	0.17	0.0271
cg25947408	5	133451383	0.473	0.114
cg15413523	5	133451625	0.465	0.119
cg22192489	5	134521633	0.0936	0.398
cg11465767	5	134527250	0.317	0.348
cg16356013	5	134722079	0.42	0.917
cg20426959	5	134802501	0.00541	0.125
cg01952185	5	134813213	0.771	0.382
cg11429111	5	134813329	0.921	0.439
cg02303258	5	134822635	0.012	0.144
cg19070894	5	134823888	0.164	0.103
cg16092017	5	134827643	0.674	0.48
cg25383593	5	134827820	0.161	0.247
cg25415695	5	134828036	0.988	0.998
cg10187927	5	135364060	0.499	0.36
cg26880865	5	135465944	0.713	0.165
cg08748913	5	137071788	0.716	0.833
cg12600695	5	137513806	0.138	0.113
cg22657492	5	137593488	0.699	0.569
cg23205886	5	138611766	9.13e-06	0.945
cg12205435	5	138714322	0.0088	0.144
cg11459648	5	138714337	0.0004	0.118
cg08234504	5	139013317	0.0916	0.0993
cg10872490	5	139485587	0.00283	0.03
cg00450651	5	139485902	0.757	0.153
cg17656608	5	139486020	0.45	0.11
cg00079023	5	139492535	0.924	0.996
cg03529436	5	139554541	0.128	0.34
cg15120855	5	140515736	0.636	0.513
cg15613340	5	140517281	0.728	0.74
cg06013769	5	140530467	0.13	0.757
cg14739664	5	140683467	0.0273	0.145
cg25212131	5	140683670	0.131	0.136
cg07039560	5	140683681	0.0587	0.0799
cg21636683	5	140683699	0.0119	0.124
cg07496545	5	140683737	0.361	0.593
cg07520649	5	140743575	0.576	0.545
cg05670472	5	140805732	0.809	0.868
cg16994941	5	141218887	0.0059	0.347
cg17568809	5	142153529	0.516	0.987
cg25540816	5	148928885	0.913	0.975
cg06506054	5	149325433	0.896	0.803
cg22943115	5	149522468	0.072	0.0235
cg05973792	5	150138866	0.151	0.343
cg21504918	5	150400001	0.253	0.648
cg22178392	5	150459690	0.368	0.67
cg15892650	5	150524635	0.0511	0.139
cg06900355	5	150554476	0.0377	0.874
cg10985086	5	153418668	0.155	0.211
cg17558547	5	153836180	0.557	0.572
cg19304800	5	153853057	0.4	0.407
cg18468726	5	154314946	0.105	0.222
cg17462962	5	154347281	0.245	0.34
cg24569257	5	155105708	0.803	0.844
cg16582174	5	157286420	0.85	0.46
cg07373877	5	157700383	5.83e-05	0.74
cg13383639	5	158449760	0.845	0.523
cg26117521	5	158460303	0.0161	0.892
cg06030535	5	158637684	0.191	0.0128
cg19013399	5	159191650	0.159	0.256
cg06687640	5	159560692	0.119	0.504
cg00259472	5	159625590	0.991	0.541
cg06625838	5	162865006	0.00394	0.0125
cg05457620	5	168310308	0.293	0.0648
cg24185852	5	168690818	0.00864	0.105
cg08560074	5	169532686	0.0243	0.112
cg13412545	5	172175765	0.00028	0.0786
cg15421962	5	172571100	0.271	0.901
cg02693210	5	173008882	0.0823	0.262
cg20954870	5	173070254	0.0286	0.139
cg11212451	5	173198508	0.174	0.311
cg18040788	5	173852421	4.2e-05	0.797
cg14736365	5	173947646	0.0014	0.529
cg06013117	5	174153318	0.274	0.403
cg01148731	5	174156296	0.00493	0.0109
cg07355446	5	175816524	0.254	0.176
cg05017829	5	176024970	0.895	0.543
cg19791262	5	176327783	0.437	0.386
cg17493885	5	176559558	0.862	0.393
cg18121224	5	176559563	0.865	0.848
cg25101061	5	176739547	0.51	0.484
cg17745339	5	176755199	0.0328	0.855
cg14643075	5	176755449	0.000716	0.98
cg15344640	5	176774729	0.359	0.401
cg14621323	5	176827161	0.00465	0.875
cg18478850	5	176982070	0.494	0.392
cg02267992	5	176982116	0.252	0.309
cg12634840	5	177581713	0.333	0.265
cg10997906	5	178753803	3.49e-05	0.814
cg12619504	5	179232533	0.497	0.86
cg25009862	5	179233856	0.411	0.629
cg06802985	5	179341359	0.378	0.51
cg08577298	5	179816878	0.202	0.228
cg11850468	5	180231185	0.651	0.439
cg11020068	5	180287825	0.305	0.329
cg12717963	5	180622179	0.244	0.167
cg08383929	5	180646754	0.378	0.566
cg04662609	5	180646976	0.0619	0.153
cg24550343	5	180647647	0.638	0.784
cg23370466	5	180647841	0.158	0.159
cg25944717	5	180648843	0.784	0.711
cg06727269	5	180687369	0.309	0.364
cg23001918	6	447226	0.196	0.793
cg26889659	6	684090	0.168	0.547
cg21010202	6	1615843	0.618	0.148
cg18346398	6	1615992	0.448	0.319
cg15030568	6	1619445	0.238	0.0289
cg11608390	6	2021942	0.159	0.146
cg06148264	6	2841468	0.244	0.304
cg07096305	6	2875723	0.194	0.332
cg02792740	6	2876395	0.235	0.128
cg14429919	6	3054820	0.744	0.458
cg27491557	6	3165885	0.225	0.393
cg21556223	6	3357004	0.537	0.585
cg27307183	6	4890095	0.573	0.391
cg24899545	6	7112846	0.684	0.611
cg25370658	6	7673306	0.0898	0.303
cg17951878	6	7698374	0.771	0.913
cg23623251	6	7731280	0.437	0.774
cg25944479	6	8195062	0.232	0.0608
ch.6.8638596F	6	8693597	0.0366	0.182
cg16199280	6	10405499	0.756	0.819
cg12242450	6	10555808	0.117	0.0233
cg04304130	6	11111894	0.676	0.365
cg00966482	6	11111926	0.134	0.0559
cg08421910	6	11771840	0.0532	0.332
cg08291302	6	12290407	0.0474	0.577
cg14931071	6	12717776	0.143	0.464
cg27365342	6	12881417	0.0762	0.085
cg11007195	6	13469700	0.0395	0.0545
cg03159883	6	14215435	0.0722	0.346
cg09202659	6	15380565	0.0282	0.294
cg15210999	6	15663538	0.38	0.0223
cg02479744	6	16303089	0.765	0.933
cg05065239	6	18990650	0.578	0.605
cg02264288	6	18990796	0.91	0.892
cg10090650	6	24357732	0.625	0.793
cg08818610	6	24910720	0.0235	0.349
cg15289427	6	24911001	0.0248	0.806
cg20765441	6	25931659	0.697	0.586
cg23829024	6	26018074	0.53	0.261
cg14652095	6	26018185	0.412	0.79
cg05569784	6	26087615	0.304	0.805
cg25439883	6	26323563	0.0729	0.361
cg16436711	6	27173574	0.94	0.124
cg05745317	6	27441043	0.0524	0.108
cg03530219	6	27638381	0.00604	0.407
cg02163885	6	27729346	0.13	0.17
cg26587870	6	27730563	0.000485	0.848
cg25063707	6	27739947	0.504	0.8
cg17736443	6	27783054	0.599	0.896
cg19173375	6	27880117	0.0335	0.243
cg03340878	6	27925166	0.0191	0.0238
cg23266546	6	28190810	0.0224	0.0503
cg00765128	6	28226905	0.0118	0.098
cg17384889	6	28227068	0.288	0.00598
cg18694169	6	28227079	0.000749	0.0169
cg10253847	6	28227085	0.003	0.0267
cg01031101	6	28227091	0.05	0.0958
cg09523275	6	28227093	0.000258	0.0264
cg26395285	6	28481217	0.93	0.446
cg11562153	6	28493500	0.15	0.479
cg04664126	6	28554262	0.0274	0.677
cg10875257	6	28554274	0.0174	0.304
cg22302929	6	28554373	0.00767	0.486
cg11414709	6	28555055	0.174	0.294
cg09764408	6	28555175	0.665	0.589
cg20379725	6	28602543	0.118	0.857
cg19206146	6	28661759	0.973	0.558
cg18971434	6	28829398	0.802	0.136
cg25078026	6	28829931	0.0872	0.0332
cg23789054	6	28832537	0.00281	0.169
cg08279189	6	28875370	0.276	0.649
cg11886965	6	28879849	0.113	0.00425
cg13293729	6	28911902	1.78e-05	0.407
cg15786664	6	28917329	0.794	0.848
cg05852177	6	28954110	0.994	0.918
cg25133685	6	29013336	0.396	0.336
cg01765653	6	29599160	0.938	0.941
cg20139800	6	29599178	0.955	0.761
cg03127104	6	29599250	0.906	0.77
cg12991385	6	29599259	0.957	0.837
cg09740560	6	29602390	0.000876	0.00674
cg10601943	6	29692824	1.92e-07	0.16
cg09093485	6	30038882	0.452	0.421
cg24330456	6	30038955	0.316	0.246
cg03293507	6	30038975	0.0795	0.0743
cg09119433	6	30069319	0.315	0.356
cg14645861	6	30094987	0.248	0.327
cg12860635	6	30095140	0.178	0.0863
cg05745631	6	30095178	0.17	0.428
cg05068206	6	30095195	0.41	0.466
cg23079252	6	30095199	0.492	0.579
cg27282900	6	30095258	0.192	0.26
cg05762309	6	30121843	0.756	0.847
cg04423542	6	30293581	0.646	0.62
cg02188225	6	30459255	0.00834	0.354
cg02678305	6	30460322	0.00453	0.108
cg19200440	6	30569156	0.0735	0.0507
cg15735240	6	30586360	0.304	0.4
cg20117675	6	30641220	0.0264	0.355
cg13054640	6	30647148	0.0591	0.0616
cg10145196	6	30647649	0.0446	0.278
cg23672659	6	30648020	3.28e-05	0.00736
cg04381681	6	30681593	0.932	0.793
cg05125809	6	30687159	0.264	0.333
cg06005318	6	30690213	0.346	0.324
cg24146125	6	30690376	0.906	0.904
cg07972954	6	30690392	0.68	0.927
cg23953820	6	30851051	0.842	0.948
cg24124954	6	31508106	0.167	0.0805
cg21179831	6	31508137	0.412	0.538
cg08463024	6	31508167	0.299	0.32
cg11489251	6	31508297	0.0494	0.0275
cg24631162	6	31508318	0.052	0.038
cg26764200	6	31510407	0.517	0.649
cg09621572	6	31539973	8.2e-06	0.00301
cg14437551	6	31539986	2.24e-07	0.00339
cg21999229	6	31540014	3.15e-06	0.00802
cg00501919	6	31540750	0.00693	0.133
cg26729380	6	31543655	0.384	0.431
cg10650821	6	31543686	0.729	0.681
cg01360627	6	31544931	0.000285	0.119
cg23384708	6	31544934	0.0154	0.238
cg20477259	6	31544960	0.00954	0.443
cg26736341	6	31545342	0.15	0.83
cg02249390	6	31550612	0.0481	0.163
cg02054431	6	31589593	0.697	0.674
cg10703453	6	31589789	0.719	0.921
cg12724826	6	31630051	0.985	0.676
cg06473363	6	31631797	0.0265	0.759
cg06670599	6	31631801	0.442	0.365
cg26467528	6	31632248	0.561	0.574
cg12531601	6	31634349	0.245	0.933
cg10970124	6	31634602	0.74	0.533
cg00621943	6	31646236	0.408	0.67
cg22708150	6	31649619	0.318	0.525
cg25136988	6	31649623	0.0878	0.86
cg11679268	6	31649638	0.113	0.546
cg21036162	6	31649728	0.143	0.862
cg13123009	6	31681882	0.889	0.908
cg15973098	6	31691252	0.0272	0.0429
cg26111283	6	31696259	0.0909	0.21
cg07404514	6	31698744	0.595	0.808
cg12506597	6	31699709	0.394	0.744
cg24065328	6	31744735	0.0564	0.168
cg25843346	6	31762555	0.632	0.874
cg21467935	6	31781906	0.58	0.642
cg13541527	6	31804078	0.423	0.175
cg13028630	6	31964754	0.00111	0.358
cg19154116	6	32005786	0.927	0.481
cg16195239	6	32017024	0.679	0.789
cg27337194	6	32036911	0.504	0.341
cg27073361	6	32038177	0.711	0.792
cg01188191	6	32047349	0.00884	0.0495
cg13064679	6	32049953	0.0184	0.593
cg07717083	6	32051857	0.012	0.051
cg03644587	6	32071499	0.0668	0.214
cg19004565	6	32086893	0.76	0.901
cg06976485	6	32086928	0.63	0.518
cg14270302	6	32114687	0.63	0.708
cg18478100	6	32115964	0.876	0.689
cg07444414	6	32117377	0.211	0.107
cg05985317	6	32118208	0.142	0.771
cg16040614	6	32118811	0.202	0.635
cg04749507	6	32120203	0.172	0.638
cg19048176	6	32120324	0.515	0.836
cg06814287	6	32120584	0.0152	0.168
cg18235088	6	32120623	0.0279	0.0808
cg08045906	6	32120625	0.0214	0.0786
cg12883279	6	32120773	0.0404	0.557
cg12626589	6	32120783	0.00808	0.181
cg25426302	6	32120826	0.0494	0.155
cg13934406	6	32120878	0.104	0.323
cg17113856	6	32120895	0.386	0.602
cg06108383	6	32120899	0.00302	0.0166
cg02956248	6	32120901	0.0654	0.116
cg23359665	6	32120907	0.252	0.505
cg10551329	6	32120933	0.957	0.975
cg16481280	6	32120955	0.0848	0.336
cg20328456	6	32121113	0.555	0.916
cg11386011	6	32121156	0.0499	0.442
cg14130039	6	32121225	0.263	0.935
cg05133205	6	32121249	0.169	0.904
cg06832687	6	32122753	0.000709	0.503
cg03995156	6	32122864	0.122	0.42
cg00086577	6	32122894	0.0906	0.0456
cg08110052	6	32125424	0.815	0.399
cg21358678	6	32147891	0.941	0.774
cg19376664	6	32153575	0.608	0.562
cg05525649	6	32156269	0.585	0.0895
cg08293075	6	32156294	0.71	0.281
cg20630683	6	32812637	0.795	0.763
cg00892368	6	32847704	0.0632	0.257
cg13852084	6	32918967	0.000905	0.223
cg15630950	6	32976897	0.0211	0.394
cg17840334	6	33129850	0.678	0.696
cg00350615	6	33141152	0.755	0.385
cg25312636	6	33141678	0.174	0.346
cg04499015	6	33141696	0.285	0.25
cg00936309	6	33141824	0.358	0.288
cg16425713	6	33165404	0.784	0.676
cg11011640	6	33175177	0.000155	0.267
cg12182937	6	33215649	0.184	0.834
cg11682350	6	33240284	0.851	0.941
cg14266999	6	33240388	0.418	0.586
cg16052901	6	33240864	0.629	0.487
cg27182159	6	33241226	0.965	0.734
cg16090881	6	33246043	0.124	0.228
cg13882090	6	33246094	0.271	0.295
cg25703784	6	33255181	0.0376	0.0774
cg17131579	6	33256216	0.0029	0.000959
cg00870279	6	33256222	0.016	0.00576
cg12664633	6	33285702	0.122	0.134
cg07607074	6	33289544	0.00104	0.045
cg18934106	6	33289610	0.569	0.465
cg23565821	6	33385056	0.482	0.476
cg15091068	6	33385786	0.00796	0.000169
cg26257411	6	33397122	0.564	0.623
cg01340991	6	33397233	0.666	0.68
cg02654940	6	34206400	0.185	0.122
cg20660989	6	35150136	0.69	0.675
cg20595752	6	35458416	0.0111	0.0788
cg25114611	6	35696870	0.0141	0.169
cg16949786	6	35888891	0.412	0.199
cg23807646	6	35992685	0.523	0.18
cg11075561	6	36088380	0.251	0.0848
cg17767484	6	36238230	0.869	0.546
cg26942169	6	36566714	0.55	0.972
cg21091547	6	36645500	0.163	0.406
cg21095280	6	36724036	0.137	0.446
cg08784966	6	37248768	0.027	0.144
cg03097134	6	37598264	0.94	0.609
cg18089931	6	38671364	0.0357	0.475
cg24728542	6	39083205	0.00503	0.266
cg24749265	6	41216090	0.00818	0.0102
cg25798647	6	41303391	0.817	0.994
cg09373015	6	41338895	0.584	0.513
cg18315060	6	41374532	2.77e-05	0.144
cg00982521	6	41374806	8.97e-06	0.179
cg26576890	6	41374939	2.85e-06	0.177
cg20703261	6	41375153	0.000401	0.457
cg02404974	6	41376295	0.0725	0.505
cg00091064	6	41376604	0.000844	0.56
cg01856384	6	41376904	0.000318	0.456
cg21024112	6	41376993	0.00513	0.476
cg21764262	6	41473517	0.52	0.692
cg11467381	6	41565395	0.362	0.148
cg21164975	6	41567658	0.507	0.952
cg01520588	6	41604603	0.000972	0.173
cg14086013	6	41604740	0.000436	0.158
cg00049595	6	41650636	0.46	0.463
cg23594693	6	41703970	0.346	0.269
cg09490007	6	41704003	0.621	0.646
cg10575547	6	42283846	0.167	0.495
cg07507418	6	42372284	0.478	0.367
cg02173782	6	42377773	0.0103	0.0773
cg00415065	6	42712921	0.00388	0.268
cg01075005	6	42879409	0.00309	0.206
cg06152926	6	43057827	0.47	0.523
cg13678049	6	43149356	0.739	0.583
cg23271099	6	43149472	0.377	0.111
cg23146472	6	43214495	0.151	0.646
cg25610702	6	43276744	0.0263	0.419
cg14238325	6	43276781	0.0025	0.709
cg14009632	6	43445012	0.316	0.0404
cg19687985	6	43478500	1	0.994
cg26590603	6	43478530	0.266	0.286
cg04074908	6	44101190	0.0351	0.783
cg18818075	6	44528865	0.00829	0.0194
cg17636752	6	45391973	0.916	0.548
cg04326499	6	45627080	0.0569	0.006
cg19989043	6	47468193	0.0475	0.0198
cg04595372	6	49681233	0.371	0.835
cg19801120	6	53530570	0.572	0.842
cg06485521	6	53530600	0.438	0.549
cg16728651	6	55767865	0.478	0.544
cg05394244	6	64281439	0.726	0.852
cg01281718	6	71376634	0.0163	0.0392
cg23238119	6	74009041	0.799	0.181
cg18080509	6	74009455	0.998	0.216
cg27359629	6	74101601	0.76	0.799
cg16914035	6	76018489	0.00246	0.329
cg10935498	6	79898777	0.519	0.693
cg24244747	6	80885001	0.948	0.366
cg06598631	6	88300029	0.3	0.31
cg02498983	6	88875398	0.116	0.839
cg03437157	6	100052633	0.0113	0.48
cg05457747	6	100917871	0.0281	0.0171
cg14359052	6	106546744	0.113	0.467
cg24874254	6	106546747	0.124	0.716
cg08742502	6	106546754	0.172	0.75
cg12940104	6	108439511	0.562	0.671
cg22127309	6	111907043	0.857	0.453
cg06529600	6	112652308	0.0304	0.135
cg01166399	6	119346816	0.000672	0.782
cg18196453	6	125334555	0.203	0.687
cg02227813	6	130524018	0.0379	0.0603
cg22260478	6	132272790	0.0244	0.564
cg24535176	6	133561386	0.755	0.848
cg08692676	6	134299594	0.608	0.627
cg12871835	6	134639417	0.00313	0.885
cg24937675	6	134639482	0.00324	0.158
cg22855968	6	134673162	0.621	0.743
cg18835596	6	135540107	0.102	0.0821
cg03778398	6	136547040	0.93	0.843
cg09340403	6	138247491	0.285	0.972
cg12285640	6	140001095	0.419	0.421
cg10735015	6	143928643	0.00229	0.288
cg12419863	6	144263450	0.103	0.599
cg12444861	6	144386275	0.234	0.377
cg02849309	6	144386280	0.000506	0.0051
cg01595870	6	144386416	0.132	0.0324
cg09293391	6	144386418	0.231	0.306
cg25291978	6	144386422	0.000319	0.0492
cg10254692	6	144386515	0.247	0.429
cg20837557	6	146864278	0.565	0.445
cg14030904	6	149806732	0.0392	0.354
cg09037894	6	150254424	0.711	0.34
cg08161546	6	152011415	0.115	0.124
cg20893956	6	152126736	0.00207	0.059
cg07746998	6	152126785	0.00207	0.0578
cg21157690	6	152126895	0.0727	0.226
cg17264271	6	152126938	0.0133	0.248
cg04063345	6	152130058	0.0955	0.203
cg15626350	6	152130207	0.253	0.234
cg04955791	6	152959047	0.00542	0.0156
cg08486269	6	154677972	0.0862	0.95
cg09288789	6	154832667	0.000254	0.685
cg20019720	6	154832845	5.06e-05	0.61
cg21793517	6	157323292	0.899	0.857
cg09381175	6	157746724	0.544	0.169
cg01962471	6	157876936	0.755	0.935
cg03125341	6	157882207	3.49e-06	0.401
cg12063847	6	158184542	0.00377	0.193
cg16373471	6	158982071	0.00693	0.897
cg17298279	6	158982078	0.746	0.77
cg00187889	6	159463103	0.0631	0.636
cg14767165	6	160183909	0.0186	0.67
cg09043403	6	161648811	0.553	0.0499
cg07074571	6	161695561	0.872	0.85
cg15339075	6	162259067	0.71	0.797
cg16799273	6	166077073	0.893	0.76
cg17345450	6	166259938	0.131	0.685
cg17586885	6	166259959	0.112	0.453
cg20418529	6	166260012	0.0224	0.684
cg01152056	6	166260319	0.00688	0.791
cg00794911	6	166260532	0.0249	0.566
cg18132363	6	166260572	0.00669	0.631
cg12532095	6	166260964	0.516	0.909
cg19042390	6	166261046	0.0806	0.461
cg26500033	6	166585954	0.482	0.143
cg07109551	6	166824977	0.0709	0.65
cg02135488	6	166921807	0.768	0.364
cg10647833	6	167047842	0.198	0.0211
cg16490823	6	167085508	0.00154	0.422
cg06687504	6	167263454	0.571	0.791
cg05094429	6	167536184	0.00392	0.0246
cg06851817	6	167810395	0.615	0.856
cg12088314	6	168501956	0.962	0.961
cg08406698	6	168785320	0.693	0.825
cg15342139	6	170124938	0.0865	0.0749
cg11625488	6	170403557	0.84	0.192
cg10312186	6	170403583	0.621	0.357
cg16944958	6	170403962	0.00944	0.016
cg06682039	6	170536047	0.149	0.215
cg05006142	6	170536124	0.174	0.214
cg12219715	7	196130	1.1e-05	0.0156
cg00794508	7	516733	0.298	0.13
cg07249149	7	1035363	0.278	0.214
cg01705036	7	1035418	0.000647	0.0396
cg16079645	7	1039875	0.0167	0.0812
cg05794813	7	1057827	0.409	0.326
cg02869364	7	1081709	0.163	0.0329
cg00285294	7	1089767	0.00335	0.0122
cg10898067	7	1137834	0.78	0.913
cg14433314	7	1233469	0.207	0.33
cg26039867	7	1303218	0.583	0.56
cg09367467	7	1894209	0.265	0.631
cg21852842	7	1896827	0.214	0.0132
cg25573368	7	1993468	0.0554	0.434
cg15804231	7	1993597	0.997	0.656
cg07065756	7	2119340	0.287	0.11
cg03694580	7	2271722	0.594	0.683
cg22516733	7	2281617	0.945	0.96
cg04690998	7	2339777	0.00769	0.0766
cg07439880	7	2395427	0.0309	0.0506
cg09244707	7	2756996	0.694	0.747
cg09658497	7	2847517	0.694	0.75
cg19717773	7	2847554	0.36	0.414
cg18446336	7	2847575	0.111	0.334
cg09527886	7	2872954	0.161	0.22
cg14168009	7	3082006	0.0134	0.882
cg26180191	7	3991335	0.308	0.324
cg16639880	7	4261190	0.923	0.949
cg25879142	7	4671391	0.000468	0.368
cg06001419	7	4717725	0.00402	0.753
cg08818716	7	4876909	0.014	0.0361
cg15022678	7	4877609	0.182	0.584
cg15613991	7	5277080	0.916	0.601
cg09022230	7	5457225	0.315	0.257
cg20427144	7	5518918	0.735	0.0202
cg05914034	7	5528179	0.0313	0.0319
cg04263702	7	5528266	0.021	0.0501
cg01741041	7	5567862	0.00505	0.019
cg14145074	7	5567891	0.485	0.211
cg00804485	7	5569135	0.315	0.844
cg18617808	7	5717675	0.000458	0.437
cg20026673	7	6389919	0.0101	0.0329
cg11925381	7	6441514	0.721	0.799
cg13051249	7	6594886	0.000531	0.00453
cg00014786	7	6614945	0.667	0.546
cg06141004	7	6867070	0.585	0.54
cg20117519	7	8429907	0.421	0.649
cg13674914	7	14429205	0.707	0.934
cg21433125	7	18535786	0.144	0.667
cg10054661	7	21988609	0.058	0.0641
cg04907244	7	22894795	0.0775	0.935
cg11357953	7	23050722	0.0386	0.0356
cg09424415	7	23530240	0.243	0.00642
cg00869215	7	23626062	0.0434	0.0104
cg15037663	7	24797835	0.247	0.529
cg19706795	7	24797839	0.689	0.652
cg05443922	7	25892356	0.511	0.381
cg22330875	7	25893749	0.119	0.584
cg13710556	7	25893925	0.494	0.881
cg15575538	7	25894005	0.356	0.17
cg04939200	7	25992352	0.981	0.353
cg25573884	7	25992424	0.672	0.953
cg20747577	7	26897253	0.45	0.0851
cg12140851	7	26897612	0.19	0.0111
cg08657654	7	27138974	0.872	0.901
cg17353412	7	27141774	0.871	0.771
cg06055873	7	27142204	0.374	0.638
cg06769202	7	27142535	0.929	0.881
cg25598840	7	27142618	0.872	0.99
cg23206851	7	27143046	0.744	0.825
cg01217984	7	27143235	0.565	0.909
cg02225599	7	27143252	0.872	0.885
cg19432993	7	27143287	0.937	0.949
cg06166490	7	27143334	0.675	0.627
cg10319053	7	27143370	0.689	0.733
cg04027736	7	27143403	0.843	0.923
cg13985518	7	27143788	0.823	0.895
cg19521279	7	27144595	0.831	0.526
cg07483304	7	27211741	0.0416	0.733
cg02115599	7	27244564	0.811	0.91
cg00709966	7	27253143	0.0171	0.669
cg02063817	7	27253521	0.122	0.316
cg12187687	7	27253834	0.107	0.256
cg01357429	7	27285563	0.637	0.239
cg01662334	7	27704065	0.42	0.227
cg26438325	7	28176718	0.0326	0.313
cg22938901	7	28201106	0.978	0.98
cg02010481	7	28218524	0.0573	0.201
cg24559796	7	28223298	0.141	0.205
cg04422003	7	28448295	0.00698	0.907
cg06557644	7	30510463	0.276	0.475
cg16875104	7	30635889	0.00019	0.074
cg12837463	7	35300228	0.0695	0.795
cg09325711	7	39662764	0.785	0.869
cg27106204	7	40905203	0.00349	0.29
cg07650391	7	41733448	0.0511	0.0577
cg14188774	7	42896343	0.898	0.713
cg04816171	7	42896398	0.828	0.394
cg25724260	7	42896970	0.459	0.379
cg06278714	7	43287968	0.00324	0.00489
cg17408647	7	43769049	0.352	0.553
cg17915189	7	43789728	3.13e-05	0.228
cg19084479	7	44163941	0.457	0.782
cg04284140	7	44163975	0.109	0.461
cg02853553	7	44258054	0.0189	0.0109
cg03552937	7	44795713	0.00384	0.00306
cg19523667	7	44795780	0.981	0.917
cg19089201	7	45002287	0.452	0.373
cg22132788	7	45002486	0.659	0.249
cg04180046	7	45002736	0.54	0.286
cg12803068	7	45002919	0.766	0.758
cg16459265	7	45025080	0.172	0.264
cg12573289	7	45075791	0.108	0.826
cg05598919	7	45128053	0.115	0.0648
cg18500300	7	45128199	0.413	0.968
cg11343713	7	45749313	7.11e-07	0.218
cg19480385	7	47078738	0.0309	0.532
cg10361005	7	47619047	0.0106	0.2
cg21289191	7	47694745	0.044	0.183
cg12592691	7	51102023	0.262	0.632
cg18694758	7	55379351	0.0615	0.35
cg12555334	7	56120290	0.0365	0.148
cg15824611	7	64023137	0.566	0.784
cg03836747	7	64696583	0.74	0.379
cg04290133	7	65439512	0.147	0.203
cg04598670	7	68697651	0.382	0.529
cg10527525	7	70061508	0.17	0.0947
cg17892069	7	70061616	0.378	0.923
cg05970317	7	70111180	0.526	0.431
cg01349903	7	71148142	0.000236	0.0836
cg26957187	7	71799982	0.00371	0.851
cg05822532	7	73442531	6.21e-07	0.277
cg05857060	7	75267630	0.314	0.865
cg01499518	7	75890022	0.054	0.629
cg16567172	7	75931606	0.383	0.822
cg13720395	7	75957902	9.13e-05	0.845
cg06055763	7	81399308	0.48	0.386
cg08005849	7	81399399	0.0633	0.0859
cg23838245	7	81399458	0.174	0.469
cg06745740	7	81399587	0.0756	0.259
cg22543992	7	81399680	0.00174	0.0179
cg19012731	7	86688923	0.621	0.635
cg02206373	7	89841767	0.459	0.323
cg09642347	7	89873891	0.831	0.956
cg10095247	7	91897276	0.592	0.95
cg25284397	7	92238156	0.112	0.68
cg15261712	7	92238248	0.839	0.849
cg19228034	7	92672812	0.574	0.838
cg18209323	7	92672878	0.208	0.6
cg26122451	7	92672950	0.678	0.792
cg03449398	7	92673015	0.136	0.726
cg09317502	7	92857260	0.101	0.0695
cg09956907	7	94538165	0.0324	0.542
cg08073166	7	94538182	0.754	0.722
cg01874867	7	94954059	0.000534	0.225
cg21513757	7	95951635	0.761	0.763
cg26766885	7	96220185	0.876	0.441
cg23184042	7	96615519	0.618	0.19
cg16961816	7	96633530	0.411	0.387
cg00356888	7	97502647	0.781	0.884
cg12889810	7	98287347	0.898	0.593
cg02888048	7	98335163	0.357	0.566
cg24024660	7	99195788	0.716	0.436
cg03133378	7	99195931	0.386	0.168
cg06688916	7	99595095	0.0921	0.215
cg15571730	7	99680278	0.642	0.297
cg19337854	7	99768885	0.977	0.962
cg20784591	7	99972461	0.0601	0.204
cg17968037	7	100024898	0.043	0.437
cg12584718	7	100028402	0.037	0.0527
cg03431524	7	100142441	0.0275	0.888
cg10681065	7	100239172	0.0809	0.00109
cg03461678	7	100859600	0.642	0.53
cg01299997	7	100886961	0.041	0.0218
cg18158419	7	100887239	0.0148	0.215
cg07464358	7	100952364	0.0197	0.158
cg14398883	7	101398184	0.891	0.333
cg23445003	7	101535821	0.718	0.535
cg22103219	7	101934892	0.0156	0.829
cg10259889	7	101936430	0.302	0.254
cg02724472	7	102553293	0.000679	0.87
cg05671644	7	102632303	0.205	0.255
cg14205632	7	104524118	3.68e-05	0.638
cg01581098	7	105754353	0.0929	0.259
cg27284331	7	106297689	0.621	0.344
cg13829041	7	106585799	0.287	0.284
cg25311470	7	107950866	1.12e-08	0.113
cg10336790	7	112725899	0.103	0.137
cg00851377	7	112726089	0.101	0.43
cg24786658	7	112727423	0.571	0.53
cg25263801	7	112727506	0.00431	0.0202
cg09506675	7	112727914	3.87e-06	0.00119
cg23468130	7	114562060	0.483	0.447
cg23033749	7	116610238	0.0332	0.541
cg01687864	7	120591397	0.194	0.202
cg17816357	7	124430776	0.224	0.255
cg15908975	7	126698829	0.971	0.937
cg21841620	7	127031314	0.867	0.767
cg12288726	7	127227857	0.131	0.083
cg03084214	7	127880619	0.425	0.775
cg00840332	7	127881269	0.000106	0.0646
cg19594666	7	127881280	0.000845	0.186
cg08234689	7	127910927	0.146	0.937
cg20245362	7	127911367	0.0436	0.897
cg01745789	7	127911866	0.000635	0.255
cg07617283	7	127913660	0.0118	0.129
cg21784396	7	127991421	0.161	0.0739
cg02952809	7	128094710	0.138	0.597
cg26433034	7	128430626	0.962	0.894
cg07493435	7	128556140	0.596	0.637
cg16489360	7	129845574	0.616	0.702
cg11063110	7	129985205	0.19	0.716
cg10540679	7	130606499	0.0883	0.115
cg14009688	7	134464242	0.455	0.468
cg22698218	7	135098264	0.962	0.766
cg20347666	7	137505606	0.848	0.0821
cg15975598	7	137665118	0.151	0.392
cg05719902	7	138348774	0.312	0.228
cg05576245	7	138719784	0.386	0.277
cg18343290	7	140218068	0.938	0.423
cg12986639	7	141673903	0.0213	0.321
cg02266399	7	143582146	0.0155	0.144
cg09671837	7	143582308	1.53e-05	0.559
cg01832012	7	144437395	0.192	0.272
cg21322436	7	145812842	0.788	0.752
cg16254309	7	145814152	0.183	0.684
cg25949550	7	145814306	0.208	0.135
cg15578140	7	147718109	0.67	0.648
cg15320998	7	148936039	0.524	0.63
cg12868738	7	148946070	0.00437	0.437
cg24335981	7	150413120	0.885	0.834
cg06251500	7	150643915	0.0219	0.0221
cg21737698	7	150644554	0.836	0.811
cg11857646	7	150644631	0.948	0.672
cg04839131	7	150644715	0.664	0.131
cg17402325	7	150644866	0.219	0.852
cg07184237	7	150754081	0.203	0.217
cg09539720	7	150885458	0.518	0.408
cg03305017	7	151036715	0.0441	0.248
cg05567511	7	151113760	0.647	0.728
cg22830895	7	151137476	0.0194	0.339
cg09832661	7	151145737	0.617	0.759
cg22615330	7	151502322	1.75e-05	0.00387
cg08166729	7	155079250	0.0227	0.0105
cg25720022	7	155436454	0.386	0.605
cg11642254	7	156684974	0.00424	0.0476
cg05182265	7	156933206	0.062	0.0124
cg02137956	7	157092982	0.00814	0.31
cg08911692	7	157093534	0.275	0.776
cg19350216	7	157371224	0.839	0.876
cg14338779	7	157405010	0.564	0.499
cg02660277	7	157438616	7.36e-06	0.098
cg18064706	7	157646656	0.124	0.0238
cg20167762	8	528324	0.863	0.204
cg27509052	8	1012324	0.982	0.865
cg11165001	8	1013392	0.508	0.962
cg21515003	8	1049335	0.458	0.168
cg14041855	8	1068250	0.629	0.805
cg17834136	8	1109986	0.419	0.0514
cg19309499	8	1150488	0.0108	0.0674
cg00178551	8	1164044	0.00735	0.126
cg06789840	8	1242282	0.103	0.159
cg24513387	8	1273604	0.000124	0.0109
cg13582775	8	1328459	0.398	0.794
cg00267839	8	1337571	0.334	0.0962
cg16442298	8	1403050	0.00369	0.564
cg03551508	8	1404023	0.749	0.14
[truncated: 2,405 more rows]

## Sheet: S1H
Exposure	CpG	Gene	Chr	Position	p	p (adj)
Diesel Exhaust Particles	cg05084827	RPS27A	2	55402999	0.0002	0.02
Diesel Exhaust Particles	cg27457191	PHTF2	7	77429766	0.0004	0.04
Diesel Exhaust Particles	cg06106484	TRNA	8	32985289	0.0004	0.04
		(Pseudo)
Diesel Exhaust Particles	cg07462448	CASP7	10	115441840	5e-05	0.005
Diesel Exhaust Particles	cg08131547	ZNF121	19	9691569	0.0002	0.02
Exposure to	cg11218385	ADCYAP1R1	7	31092854	0.03	0.03
Violence
Prenatal Smoke	cg23067299	AHRR	5	323907	0.0002	0.004
Unadjusted p-values correspond to the ANOVA p-value between ethnicity and methylation; adjusted p-values are Bonferroni corrected.

## Sheet: S1I
p_global	p_local	p_adj_global	afr_beta	afr_se	afr_t	afr_p	nam_beta	nam_se	nam_t	nam_p	eur_beta	eur_se	eur_t	eur_p	var_theta	var_gamma
3.64e-08	0.503	1.03e-06	0.0562	0.0888	0.633	0.527	0.0568	0.071	0.8	0.424	-0.0745	0.0636	-1.17	0.242	0.146	0.00455
1.02e-07	2.68e-06	0.00105	0.188	0.0871	2.16	0.031	0.261	0.0676	3.85	0.000131	-0.313	0.061	-5.13	4.16e-07	0.0948	0.0816
6.47e-09	3.53e-07	0.00034	0.196	0.0888	2.21	0.0275	0.291	0.0688	4.23	2.76e-05	-0.342	0.0619	-5.52	5.38e-08	0.11	0.0833
7.76e-14	1.06e-08	5.24e-07	0.118	0.0816	1.44	0.15	0.334	0.0624	5.35	1.36e-07	-0.337	0.0565	-5.97	4.47e-09	0.175	0.106
6.29e-09	1.83e-07	0.000411	0.384	0.174	2.2	0.0281	0.588	0.135	4.36	1.54e-05	-0.684	0.121	-5.64	2.83e-08	0.123	0.102
2.91e-09	1.38e-12	0.000423	0.906	0.126	7.18	2.52e-12	0.0702	0.099	0.709	0.479	-0.468	0.0868	-5.39	1.06e-07	0.117	0.135
6.39e-08	0.799	1.32e-07	0.018	0.0857	0.21	0.834	-0.0405	0.0605	-0.67	0.503	0.0297	0.0587	0.506	0.613	0.275	0.00108
6.58e-10	7.25e-09	0.000107	-0.584	0.194	-3.01	0.00271	-0.652	0.15	-4.34	1.75e-05	0.84	0.135	6.24	9.14e-10	0.138	0.129
4.88e-08	0.0251	4.08e-05	-0.259	0.114	-2.28	0.0231	0.177	0.0903	1.96	0.0506	-0.0108	0.0803	-0.134	0.893	0.161	0.0147
1.12e-23	1.29e-163	0.579	2.72	0.0656	41.4	2.57e-165	-0.384	0.101	-3.79	0.000171	-0.901	0.0819	-11	2.19e-25	0.000788	0.722
1.32e-08	9.67e-09	0.00101	0.265	0.0428	6.19	1.23e-09	-0.0484	0.0348	-1.39	0.164	-0.0948	0.0314	-3.02	0.00265	0.0878	0.0758
5.75e-09	1.2e-22	0.0959	0.645	0.0778	8.29	9.79e-16	-0.459	0.0585	-7.84	2.57e-14	0.0843	0.0571	1.48	0.141	0.017	0.178
9.03e-09	0.06	2.53e-07	-0.115	0.0499	-2.31	0.0213	0.0411	0.0356	1.15	0.249	0.0151	0.0335	0.451	0.652	0.229	0.0107
9.35e-09	2.78e-32	0.592	-0.549	0.144	-3.82	0.000149	1.19	0.0927	12.9	5.31e-33	-0.743	0.0913	-8.14	3.05e-15	0.00302	0.312
1.66e-08	1.33e-11	0.00745	0.193	0.159	1.21	0.226	0.715	0.11	6.52	1.72e-10	-0.713	0.102	-6.98	9.12e-12	0.0798	0.159
1.17e-10	7.93e-15	2.26e-05	0.505	0.0627	8.05	5.75e-15	0.00894	0.0498	0.18	0.857	-0.236	0.0436	-5.42	9.12e-08	0.155	0.144
2.1e-08	0.00572	1.85e-05	0.191	0.0653	2.92	0.00362	0.0284	0.0516	0.55	0.583	-0.121	0.0467	-2.59	0.0099	0.129	0.0304
6.85e-08	7.74e-25	0.167	0.48	0.0927	5.18	3.13e-07	-0.707	0.0674	-10.5	1.75e-23	0.326	0.0643	5.07	5.53e-07	0.011	0.226
1.45e-07	4.09e-37	0.952	-0.215	0.109	-1.97	0.0498	-0.938	0.0723	-13	1.69e-33	0.814	0.0635	12.8	7.03e-33	0.000621	0.457
1.06e-10	3.41e-09	0.00212	0.49	0.0777	6.3	6.56e-10	-0.11	0.0531	-2.08	0.0382	-0.0878	0.049	-1.79	0.0736	0.0746	0.0854
5.5e-09	0.000114	0.000367	0.314	0.0743	4.23	2.83e-05	-0.0812	0.0533	-1.52	0.128	-0.0606	0.0478	-1.27	0.205	0.0627	0.0248
3.2e-08	6.21e-13	0.0162	-0.392	0.0937	-4.18	3.43e-05	0.466	0.0648	7.19	2.3e-12	-0.229	0.0622	-3.69	0.000253	0.0494	0.11
8.35e-10	2.9e-54	0.618	1.12	0.063	17.8	1.45e-55	-0.244	0.0598	-4.09	5.05e-05	-0.34	0.054	-6.29	6.64e-10	0.0025	0.341
8.06e-08	0.355	4.04e-06	0.0427	0.0304	1.4	0.161	-0.00109	0.0239	-0.0458	0.964	-0.0209	0.0218	-0.96	0.338	0.176	0.00467
8.25e-10	5.63e-16	0.00226	0.406	0.109	3.71	0.00023	0.529	0.0849	6.23	9.82e-10	-0.649	0.0748	-8.68	5.33e-17	0.0935	0.226
1.51e-08	2.04e-37	0.107	0.477	0.108	4.41	1.24e-05	0.791	0.0717	11	1.42e-25	-0.871	0.0619	-14.1	3.33e-38	0.0281	0.448
1.73e-08	3.75e-33	0.817	-2.09	0.441	-4.73	2.9e-06	3.57	0.28	12.7	1.76e-32	-2.03	0.275	-7.38	6.63e-13	0.00277	0.317
3.64e-08	5.65e-06	0.000257	-0.196	0.0706	-2.78	0.00569	0.247	0.0536	4.6	5.22e-06	-0.104	0.0486	-2.14	0.0325	0.116	0.0452
1.35e-09	0.000259	6.04e-05	-0.0428	0.0913	-0.469	0.639	0.275	0.0673	4.08	5.2e-05	-0.202	0.0607	-3.32	0.000949	0.14	0.0446
1.69e-08	9.72e-11	0.00553	-0.354	0.128	-2.76	0.00595	0.64	0.0934	6.84	2.22e-11	-0.367	0.088	-4.17	3.54e-05	0.0828	0.108
1.19e-07	8.63e-05	0.00111	0.00453	0.0599	0.0756	0.94	0.187	0.0441	4.25	2.55e-05	-0.153	0.0397	-3.85	0.000132	0.0616	0.0298
3.44e-10	1.42e-38	0.616	0.458	0.171	2.67	0.00777	-1.65	0.115	-14.4	7.82e-40	1.08	0.111	9.72	1.32e-20	0.00373	0.409
6.12e-10	0.0329	1.7e-06	-0.0554	0.0969	-0.571	0.568	0.189	0.0721	2.62	0.00894	-0.127	0.0649	-1.96	0.0502	0.215	0.0175
1.55e-09	7.27e-14	0.00407	0.0712	0.3	0.237	0.813	-1.67	0.212	-7.87	2.09e-14	1.31	0.193	6.8	2.92e-11	0.0444	0.169
1.65e-08	1.68e-16	0.0213	0.0231	0.125	0.185	0.853	0.749	0.0875	8.56	1.31e-16	-0.614	0.0794	-7.72	6e-14	0.0258	0.182
2.61e-08	1.46e-08	0.00265	0.438	0.0913	4.8	2.07e-06	0.175	0.0694	2.52	0.0121	-0.338	0.0609	-5.56	4.33e-08	0.103	0.11
9.38e-08	1.43e-33	0.641	-0.638	0.0829	-7.7	7.09e-14	0.676	0.0576	11.7	2.29e-28	-0.28	0.0589	-4.75	2.62e-06	0.00556	0.264
1.02e-10	0.000187	8e-06	-0.00275	0.0614	-0.0449	0.964	0.185	0.0452	4.09	4.93e-05	-0.148	0.0407	-3.63	0.000311	0.185	0.0471
4.89e-09	1.8e-10	3.01e-05	-0.184	0.0571	-3.23	0.00131	0.288	0.0435	6.62	8.83e-11	-0.143	0.0407	-3.53	0.000459	0.154	0.107
5.71e-08	1.16e-22	0.0349	0.279	0.0736	3.79	0.00017	0.419	0.0508	8.25	1.39e-15	-0.472	0.0448	-10.5	1.16e-23	0.049	0.284
1.97e-08	1.02e-36	0.603	1.26	0.198	6.36	4.49e-10	-1.74	0.131	-13.3	7.86e-35	0.907	0.135	6.71	5.05e-11	0.00351	0.317
1.92e-08	4.39e-39	0.17	0.475	0.108	4.39	1.4e-05	0.813	0.0713	11.4	5.96e-27	-0.888	0.0616	-14.4	9.14e-40	0.0222	0.461
1.53e-09	4.54e-19	0.204	-0.203	0.0618	-3.28	0.00112	0.44	0.0462	9.52	7e-20	-0.251	0.0438	-5.73	1.7e-08	0.017	0.194
1.37e-09	0.00354	3.07e-05	-0.139	0.0445	-3.13	0.00184	0.0694	0.0355	1.96	0.0509	0.0145	0.0318	0.455	0.649	0.068	0.0167
1.02e-11	2.78e-16	0.00165	-0.19	0.0784	-2.43	0.0155	0.481	0.055	8.74	3.32e-17	-0.302	0.0512	-5.88	7.22e-09	0.0559	0.168
5.62e-08	1.35e-17	0.0763	-0.413	0.0848	-4.87	1.46e-06	0.517	0.0611	8.45	3.03e-16	-0.229	0.0579	-3.96	8.5e-05	0.0328	0.161
2.2e-08	3.31e-14	0.003	-0.0434	0.0612	-0.709	0.479	-0.353	0.0457	-7.72	6e-14	0.293	0.0404	7.26	1.45e-12	0.0534	0.114
9.26e-10	2.45e-19	0.00527	-0.459	0.141	-3.26	0.0012	0.96	0.0996	9.63	2.76e-20	-0.606	0.0976	-6.21	1.11e-09	0.0638	0.183
1.54e-07	0.334	1.48e-07	-0.0587	0.0568	-1.03	0.301	0.0549	0.0439	1.25	0.211	-0.0154	0.0388	-0.398	0.691	0.199	0.00416
8.88e-08	9.7e-06	6.48e-05	-0.145	0.104	-1.4	0.163	0.411	0.0844	4.86	1.53e-06	-0.254	0.0772	-3.29	0.00109	0.146	0.0619
1.31e-07	0.496	3.7e-07	-0.0354	0.0543	-0.652	0.514	-0.0362	0.0439	-0.825	0.41	0.0455	0.0384	1.19	0.236	0.131	0.00306
7.02e-11	2.79e-30	0.55	2.15	0.172	12.5	2.64e-31	-0.461	0.133	-3.46	0.000579	-0.481	0.125	-3.86	0.000129	0.00369	0.287
6.34e-09	3.66e-22	0.0813	-0.605	0.0641	-9.44	1.35e-19	0.343	0.0533	6.43	2.93e-10	0.0364	0.0514	0.708	0.479	0.0133	0.144
1.87e-08	3.63e-32	0.673	-1.45	0.266	-5.44	8.23e-08	2.51	0.202	12.4	3.07e-31	-1.14	0.195	-5.83	9.68e-09	0.00472	0.337
1.08e-08	0.0974	8.8e-07	0.0728	0.034	2.14	0.0327	-0.00777	0.0281	-0.277	0.782	-0.0337	0.0253	-1.33	0.183	0.226	0.0097
9.82e-11	5.96e-11	0.000672	0.421	0.0652	6.46	2.48e-10	0.0493	0.0493	1	0.317	-0.23	0.0442	-5.2	2.82e-07	0.0661	0.123
9.52e-11	0.000127	1.62e-05	-0.0198	0.0341	-0.582	0.561	0.117	0.0273	4.28	2.28e-05	-0.0746	0.0234	-3.2	0.00148	0.178	0.051
8.1e-09	1.32e-10	0.00531	0.0773	0.0471	1.64	0.101	0.219	0.0368	5.94	5.19e-09	-0.219	0.0329	-6.65	7.68e-11	0.0735	0.128
1.43e-07	1.96e-10	0.071	0.338	0.0676	5	7.85e-07	-0.281	0.0518	-5.43	8.62e-08	0.0639	0.0471	1.36	0.176	0.0271	0.083
4.22e-08	2.76e-18	0.179	-0.139	0.0842	-1.65	0.0989	0.519	0.0554	9.37	2.39e-19	-0.374	0.0522	-7.17	2.72e-12	0.0164	0.191
1.47e-08	0.794	1.95e-07	-0.0399	0.0648	-0.616	0.538	-0.00594	0.0493	-0.12	0.904	0.0245	0.0453	0.541	0.589	0.156	0.00112
4.45e-10	0.0776	5.62e-11	-0.0232	0.0327	-0.709	0.478	-0.0471	0.0249	-1.9	0.0587	0.051	0.0228	2.24	0.0256	0.28	0.012
7.47e-08	2.29e-08	0.00181	0.461	0.0831	5.55	4.6e-08	-0.236	0.0664	-3.55	0.000423	-0.0399	0.0607	-0.658	0.511	0.0891	0.0694
5.27e-08	4.13e-11	0.0226	0.508	0.103	4.93	1.12e-06	-0.44	0.0705	-6.24	9.05e-10	0.187	0.071	2.63	0.0087	0.0334	0.0945
9.58e-08	0.0141	7.16e-05	0.00392	0.0339	0.116	0.908	0.0719	0.0257	2.8	0.00538	-0.0629	0.0237	-2.65	0.00824	0.0801	0.013
2.57e-09	0.0331	2.26e-10	-0.0472	0.0366	-1.29	0.197	-0.0517	0.0278	-1.86	0.0634	0.0666	0.0254	2.62	0.00905	0.288	0.0175
1.11e-08	2.98e-12	0.00123	0.466	0.0705	6.62	9.3e-11	-0.269	0.0565	-4.77	2.42e-06	-0.0152	0.0521	-0.292	0.771	0.086	0.0914
1.4e-07	0.0148	0.000231	0.0826	0.0454	1.82	0.0696	0.0551	0.035	1.57	0.116	-0.0939	0.0331	-2.84	0.0047	0.103	0.0197
7.85e-10	0.000127	3.15e-05	0.00576	0.0398	0.145	0.885	0.133	0.0325	4.08	5.14e-05	-0.109	0.0291	-3.74	0.000204	0.0984	0.0515
3.81e-09	5.21e-08	0.00178	0.184	0.0658	2.8	0.00537	0.193	0.0485	3.98	7.94e-05	-0.266	0.0453	-5.88	7.58e-09	0.107	0.109
3.02e-08	1.65e-18	0.011	-0.41	0.06	-6.83	2.48e-11	-0.204	0.052	-3.92	9.88e-05	0.388	0.0435	8.93	7.8e-18	0.0587	0.231
4.92e-08	1.37e-24	0.0732	0.306	0.186	1.65	0.0999	-1.5	0.135	-11.1	1.29e-25	1.01	0.125	8.07	4.96e-15	0.0325	0.25
4.17e-08	0.000503	5.56e-07	0.21	0.0552	3.8	0.00016	-0.095	0.0478	-1.99	0.0471	-0.0471	0.0428	-1.1	0.272	0.251	0.0298
2.32e-09	1.21e-08	0.00166	0.25	0.0802	3.12	0.00192	0.235	0.0592	3.97	8.29e-05	-0.337	0.0552	-6.11	1.96e-09	0.103	0.115
8.39e-08	1.09e-06	0.00322	-0.254	0.0766	-3.32	0.000962	0.239	0.0505	4.74	2.8e-06	-0.11	0.048	-2.3	0.0218	0.0726	0.0555
2.83e-12	7.16e-09	2.48e-06	-0.0473	0.0619	-0.764	0.445	0.275	0.0445	6.18	1.35e-09	-0.215	0.0418	-5.14	3.9e-07	0.188	0.0845
2.77e-08	5.29e-06	0.000667	-0.0709	0.0288	-2.46	0.0143	0.104	0.0216	4.82	1.94e-06	-0.0532	0.0201	-2.64	0.0085	0.045	0.0213
1.35e-07	0.531	1.18e-07	-0.0165	0.0416	-0.398	0.691	-0.0309	0.0411	-0.752	0.452	0.0441	0.0397	1.11	0.268	0.262	0.00522
1.1e-07	2.06e-27	0.203	0.364	0.104	3.5	0.000499	0.9	0.0919	9.8	7.09e-21	-0.804	0.0727	-11.1	1.25e-25	0.0195	0.362
1.93e-08	1.31e-11	0.00486	0.0738	0.0714	1.03	0.302	0.336	0.0511	6.57	1.22e-10	-0.326	0.0474	-6.89	1.7e-11	0.0793	0.136
6.64e-08	1.05e-10	0.00957	0.0139	0.0553	0.251	0.802	0.26	0.0395	6.58	1.14e-10	-0.232	0.0369	-6.28	7.07e-10	0.0641	0.113
1.45e-07	2.24e-13	0.0602	-1.03	0.131	-7.82	2.99e-14	0.27	0.106	2.55	0.0111	0.277	0.0963	2.87	0.00423	0.0236	0.132
6.36e-08	0.000463	0.00015	0.0449	0.0536	0.837	0.403	0.137	0.0382	3.59	0.000369	-0.132	0.0346	-3.81	0.000155	0.088	0.0329
3.17e-08	6.94e-07	2.04e-05	0.378	0.0699	5.4	1.01e-07	-0.0576	0.0542	-1.06	0.288	-0.12	0.0471	-2.56	0.0109	0.146	0.0514
7.72e-09	6.48e-13	0.0278	0.0382	0.103	0.369	0.712	0.572	0.0765	7.48	3.26e-13	-0.449	0.0671	-6.69	5.73e-11	0.0552	0.175
1.28e-08	0.0224	0.000104	-0.0195	0.0505	-0.387	0.699	0.108	0.0391	2.76	0.00592	-0.0746	0.0345	-2.16	0.0311	0.105	0.0205
1.47e-07	3.11e-19	0.0724	0.515	0.0535	9.62	3.06e-20	-0.0516	0.0456	-1.13	0.258	-0.202	0.0388	-5.2	2.89e-07	0.032	0.182
4.11e-09	8.31e-27	0.57	0.267	0.0835	3.2	0.00148	-0.681	0.0593	-11.5	2.47e-27	0.377	0.0544	6.93	1.24e-11	0.0043	0.281
1.04e-07	0.0291	3.32e-08	-0.023	0.0403	-0.57	0.569	-0.0763	0.0313	-2.44	0.0151	0.0697	0.0275	2.53	0.0115	0.263	0.0203
2.18e-12	0.00652	3.3e-11	0.0654	0.0522	1.25	0.211	-0.126	0.0405	-3.12	0.00189	0.0667	0.0358	1.86	0.0628	0.367	0.0225
8.5e-08	0.258	2.58e-08	0.00175	0.0475	0.0368	0.971	-0.0598	0.0367	-1.63	0.104	0.0444	0.0319	1.39	0.165	0.193	0.00588
1.07e-08	0.000141	2.99e-05	-0.104	0.0891	-1.17	0.242	0.291	0.0684	4.25	2.54e-05	-0.187	0.0626	-2.99	0.00295	0.178	0.0454
9.68e-08	5.03e-11	0.0103	-0.44	0.0677	-6.49	2e-10	0.23	0.0538	4.28	2.25e-05	0.0305	0.0508	0.6	0.549	0.0329	0.0605
4.28e-08	7.65e-25	0.234	-0.0282	0.0957	-0.295	0.768	0.668	0.062	10.8	1.76e-24	-0.575	0.0593	-9.71	1.45e-20	0.02	0.282
5.18e-08	7.77e-17	0.0095	-0.0513	0.0635	-0.807	0.42	0.434	0.049	8.87	1.28e-17	-0.302	0.0438	-6.9	1.58e-11	0.0658	0.199
8.82e-09	1.11e-20	0.0202	0.127	0.122	1.04	0.297	-0.925	0.0927	-9.97	1.61e-21	0.634	0.0836	7.58	1.62e-13	0.0405	0.224
8.04e-10	0.858	3.83e-09	-0.0269	0.0511	-0.526	0.599	-0.00206	0.0383	-0.054	0.957	0.0139	0.0344	0.403	0.687	0.0266	0.000109
1.21e-07	0.0533	2e-05	-0.0577	0.033	-1.74	0.0817	0.0467	0.0241	1.93	0.0536	-0.0122	0.0212	-0.575	0.566	0.0841	0.00592
5.2e-09	7.02e-32	0.096	0.664	0.127	5.23	2.44e-07	-1.27	0.101	-12.6	5.4e-32	0.593	0.0992	5.98	4.19e-09	0.0226	0.266
1.87e-09	1.82e-14	0.0493	1.67	0.361	4.64	4.46e-06	-2.18	0.294	-7.44	4.3e-13	0.746	0.264	2.82	0.00492	0.0452	0.147
3.24e-09	2.82e-23	0.0109	0.386	0.0894	4.32	1.9e-05	0.529	0.0698	7.58	1.6e-13	-0.651	0.0607	-10.7	2.42e-24	0.0536	0.299
3.54e-10	5.96e-25	0.00578	0.529	0.115	4.61	5.13e-06	0.695	0.0898	7.74	5.41e-14	-0.867	0.0776	-11.2	4.59e-26	0.0654	0.333
5.17e-12	0.0039	8.22e-09	0.0276	0.0655	0.422	0.673	-0.17	0.0511	-3.33	0.00092	0.122	0.0457	2.66	0.00802	0.14	0.0307
7.77e-08	2.04e-17	0.0156	0.61	0.146	4.19	3.27e-05	-0.871	0.101	-8.62	8.72e-17	0.438	0.0949	4.61	5.13e-06	0.0482	0.176
7.7e-08	4.62e-13	0.135	0.627	0.092	6.81	2.66e-11	-0.334	0.0681	-4.91	1.23e-06	0.00393	0.064	0.0615	0.951	0.0152	0.112
1.02e-07	0.079	0.000173	-0.0866	0.0504	-1.72	0.0866	0.076	0.0423	1.8	0.0731	-0.0111	0.0366	-0.304	0.761	0.0671	0.0115
3.75e-10	2.06e-10	0.00635	-1.35	0.239	-5.67	2.41e-08	0.957	0.202	4.73	2.86e-06	-0.00279	0.178	-0.0157	0.988	0.0421	0.0912
3.9e-08	3.15e-19	0.372	0.0547	0.175	0.312	0.755	1.17	0.127	9.21	8.5e-19	-0.973	0.116	-8.41	4.04e-16	0.0156	0.276
1.15e-07	0.777	5.92e-07	0.0407	0.0585	0.696	0.487	-0.0155	0.05	-0.31	0.757	-0.0107	0.0434	-0.247	0.805	0.233	0.000947
9.98e-10	1.86e-14	0.0967	-0.252	0.0709	-3.56	0.000411	0.414	0.0524	7.91	1.65e-14	-0.208	0.0484	-4.29	2.16e-05	0.0336	0.156
3.74e-09	0.148	2.3e-06	0.0143	0.0433	0.329	0.742	0.0617	0.0343	1.8	0.0729	-0.0565	0.0307	-1.84	0.0661	0.204	0.0115
1.14e-08	1.25e-15	2.32e-06	0.339	0.0526	6.45	2.64e-10	-0.266	0.0403	-6.62	9.16e-11	0.054	0.0375	1.44	0.151	0.151	0.127
1.49e-08	2.47e-12	9.65e-07	0.314	0.0526	5.98	4.21e-09	-0.224	0.0405	-5.53	5.24e-08	0.0315	0.0374	0.842	0.4	0.173	0.0992
2.4e-08	0.0526	1.51e-05	0.177	0.084	2.11	0.0357	-0.105	0.0634	-1.66	0.0966	0.00417	0.0575	0.0725	0.942	0.143	0.0106
7.65e-09	1.45e-22	0.135	3.36	0.433	7.76	4.53e-14	-2.84	0.343	-8.3	9.25e-16	0.575	0.328	1.75	0.0805	0.0143	0.188
2.99e-08	8.6e-09	0.00238	-0.208	0.0964	-2.16	0.031	0.435	0.0708	6.14	1.67e-09	-0.253	0.0648	-3.9	0.000109	0.0955	0.0899
6.81e-08	1.33e-10	0.0828	-0.296	0.102	-2.89	0.00402	0.533	0.079	6.74	4.18e-11	-0.274	0.0726	-3.78	0.000178	0.0441	0.123
1.18e-08	6.86e-06	0.0103	-0.14	0.098	-1.43	0.152	0.378	0.0766	4.93	1.11e-06	-0.23	0.0693	-3.31	0.000984	0.0568	0.068
2.98e-09	8.88e-08	9.51e-05	-0.0776	0.069	-1.12	0.262	0.285	0.0494	5.77	1.37e-08	-0.217	0.0472	-4.59	5.5e-06	0.148	0.0788
6.55e-10	3.59e-05	1.38e-05	-0.0436	0.0499	-0.874	0.382	0.164	0.0361	4.55	6.61e-06	-0.126	0.0343	-3.66	0.000283	0.18	0.0482
1.24e-10	2.15e-08	0.000107	-0.39	0.333	-1.17	0.242	-1.27	0.238	-5.33	1.47e-07	1.3	0.222	5.86	8.25e-09	0.117	0.116
5.1e-10	1.04e-26	0.216	-0.646	0.439	-1.47	0.142	-3.37	0.318	-10.6	7.29e-24	3	0.283	10.6	7.73e-24	0.0151	0.374
1.84e-08	5.01e-25	0.421	-0.94	0.375	-2.51	0.0125	-2.67	0.277	-9.63	2.85e-20	2.59	0.243	10.7	3.46e-24	0.0109	0.355
3.97e-09	1.02e-23	0.256	-0.641	0.335	-1.91	0.0563	-2.38	0.247	-9.66	2.25e-20	2.21	0.218	10.2	3.4e-22	0.0159	0.336
4.28e-08	2.94e-24	0.456	-1.19	0.447	-2.66	0.00795	-3.1	0.332	-9.35	2.84e-19	3.06	0.29	10.6	9.63e-24	0.00996	0.345
1.66e-08	4.53e-20	0.198	-0.301	0.241	-1.25	0.211	1.79	0.182	9.79	7.3e-21	-1.26	0.168	-7.47	3.54e-13	0.0136	0.257
6.03e-13	0.00299	4.47e-08	0.431	0.13	3.32	0.000979	-0.0103	0.105	-0.098	0.922	-0.224	0.096	-2.33	0.02	0.158	0.0301
3.7e-10	0.0198	1.97e-06	0.565	0.205	2.75	0.00616	-0.035	0.166	-0.211	0.833	-0.276	0.152	-1.82	0.0695	0.129	0.0205
7.45e-08	1.71e-36	0.429	0.839	0.0604	13.9	1.68e-37	-0.256	0.0572	-4.47	9.5e-06	-0.264	0.0523	-5.04	6.41e-07	0.00747	0.226
3.18e-09	3.26e-18	0.0233	0.00224	0.0561	0.04	0.968	0.372	0.0418	8.89	1.05e-17	-0.315	0.0388	-8.1	4.13e-15	0.0487	0.215
3.93e-09	7.24e-12	0.00302	0.402	0.103	3.9	0.000108	0.377	0.082	4.6	5.27e-06	-0.535	0.073	-7.32	9.53e-13	0.0763	0.147
3.38e-09	1.38e-08	0.00017	-0.164	0.0791	-2.08	0.0384	0.347	0.0567	6.11	1.92e-09	-0.228	0.0544	-4.19	3.23e-05	0.11	0.0613
1.98e-08	4.01e-33	0.567	0.817	0.077	10.6	6.38e-24	-0.554	0.0587	-9.44	1.35e-19	0.0873	0.0602	1.45	0.148	0.00301	0.194
6.2e-12	0.00456	2.29e-07	0.564	0.174	3.24	0.00126	-0.0438	0.141	-0.312	0.756	-0.268	0.129	-2.08	0.0379	0.142	0.0268
1.26e-11	2.66e-36	0.247	-0.878	0.0684	-12.8	7.55e-33	0.391	0.0571	6.85	2.13e-11	0.0935	0.054	1.73	0.0841	0.00587	0.209
6.13e-10	5.09e-09	0.000311	0.47	0.163	2.88	0.00411	0.569	0.129	4.41	1.28e-05	-0.733	0.116	-6.3	6.29e-10	0.129	0.144
9.7e-09	0.918	4.91e-08	0.03	0.0804	0.374	0.709	-0.0141	0.055	-0.256	0.798	5.8e-06	0.0511	0.000114	1	0.147	0.000345
4e-10	5.97e-14	0.00152	-0.353	0.142	-2.49	0.0132	0.79	0.0986	8.01	7.71e-15	-0.506	0.0933	-5.42	9.38e-08	0.105	0.15
2.33e-10	3.91e-14	0.000832	-0.424	0.131	-3.23	0.00133	0.728	0.0917	7.94	1.28e-14	-0.421	0.0872	-4.83	1.78e-06	0.106	0.133
3.16e-11	9.48e-14	0.000512	-0.444	0.21	-2.12	0.0348	1.16	0.146	7.98	9.93e-15	-0.777	0.137	-5.65	2.61e-08	0.122	0.151
1.38e-07	0.0625	1.71e-06	-0.135	0.0573	-2.35	0.0191	0.0272	0.0408	0.668	0.505	0.0326	0.0366	0.89	0.374	0.229	0.0117
2.17e-10	4.48e-10	9.68e-05	0.451	0.0736	6.12	1.84e-09	-0.241	0.0629	-3.82	0.000147	-0.056	0.0552	-1.01	0.311	0.0741	0.0804
4.97e-09	3.17e-35	0.353	0.0674	0.146	0.462	0.645	-1.23	0.0916	-13.5	1.27e-35	0.947	0.085	11.1	6.29e-26	0.00545	0.371
5.12e-13	5.25e-33	0.0476	-0.134	0.12	-1.12	0.264	0.995	0.0762	13.1	7.8e-34	-0.741	0.0717	-10.3	7.53e-23	0.0208	0.317
2.2e-12	3.9e-28	0.0597	-0.0565	0.101	-0.557	0.578	0.781	0.0661	11.8	1.23e-28	-0.601	0.0613	-9.82	5.89e-21	0.0285	0.297
2.38e-09	7e-22	0.0429	0.119	0.118	1	0.316	-0.805	0.0779	-10.3	8.18e-23	0.596	0.0721	8.27	1.19e-15	0.0452	0.23
2.47e-16	4.44e-42	0.107	-0.406	0.139	-2.92	0.00364	1.31	0.0863	15.2	2.4e-43	-0.881	0.0851	-10.4	5.97e-23	0.017	0.411
1.25e-07	5.75e-21	0.0182	0.302	0.0673	4.49	8.75e-06	0.362	0.0496	7.29	1.19e-12	-0.433	0.0427	-10.1	4.5e-22	0.0227	0.221
9.72e-09	2.16e-11	0.000984	0.473	0.0721	6.56	1.29e-10	-0.251	0.0618	-4.06	5.69e-05	-0.0601	0.0543	-1.11	0.269	0.065	0.0905
8.87e-09	6.22e-10	0.00602	-0.204	0.0527	-3.87	0.000125	0.226	0.0373	6.05	2.83e-09	-0.0994	0.035	-2.84	0.00467	0.0692	0.0765
1.45e-07	2.95e-12	0.00116	0.509	0.0838	6.08	2.35e-09	-0.367	0.0652	-5.63	3.05e-08	0.0521	0.0619	0.842	0.4	0.0777	0.0871
3.96e-09	0.344	1.15e-07	0.0448	0.0496	0.905	0.366	0.0348	0.0375	0.928	0.354	-0.0484	0.0335	-1.44	0.149	0.178	0.00654
7.72e-08	6.59e-08	0.00838	0.263	0.1	2.62	0.00916	-0.429	0.0765	-5.61	3.35e-08	0.207	0.0684	3.02	0.00264	0.0359	0.0929
1.36e-07	0.0027	0.000112	0.184	0.0709	2.6	0.00958	0.0761	0.0515	1.48	0.141	-0.152	0.048	-3.16	0.00164	0.139	0.0319
1.23e-07	0.000126	0.000748	0.244	0.0602	4.06	5.66e-05	0.0265	0.0455	0.583	0.56	-0.125	0.0397	-3.16	0.00167	0.119	0.0512
1.26e-07	1.08e-09	0.0695	0.0625	0.0638	0.979	0.328	-0.31	0.0472	-6.56	1.29e-10	0.205	0.0416	4.93	1.1e-06	0.0323	0.105
1.16e-07	9.63e-07	0.00985	-0.153	0.0534	-2.87	0.00433	0.19	0.038	4.99	8.15e-07	-0.0914	0.0352	-2.59	0.00981	0.0669	0.0585
8.31e-12	1.36e-11	3.53e-05	-0.146	0.114	-1.28	0.201	0.596	0.0821	7.26	1.5e-12	-0.41	0.075	-5.47	7.2e-08	0.126	0.115
8.7e-08	0.00257	4.64e-05	0.194	0.0604	3.21	0.00142	0.028	0.0462	0.605	0.545	-0.111	0.041	-2.71	0.00694	0.0956	0.0313
3.07e-09	4.73e-05	0.000308	-0.131	0.0753	-1.75	0.0815	0.263	0.0587	4.48	9.15e-06	-0.154	0.0549	-2.81	0.00518	0.071	0.0461
9.74e-09	4.99e-18	0.0156	0.59	0.0848	6.95	1.09e-11	0.223	0.0626	3.56	0.00041	-0.461	0.0559	-8.26	1.3e-15	0.0575	0.219
6.13e-08	3.11e-19	0.0484	0.581	0.0809	7.18	2.46e-12	0.221	0.0599	3.69	0.000247	-0.456	0.0532	-8.57	1.27e-16	0.0386	0.218
2.42e-08	0.000153	0.000732	-0.111	0.0678	-1.64	0.101	0.223	0.053	4.2	3.1e-05	-0.13	0.0494	-2.64	0.00865	0.0488	0.0317
1.05e-07	5.69e-05	0.00117	-0.251	0.0857	-2.93	0.00356	0.239	0.0609	3.93	9.63e-05	-0.0943	0.0568	-1.66	0.0976	0.0821	0.0352
2.49e-08	3.28e-18	0.144	0.127	0.184	0.693	0.489	-1.21	0.133	-9.13	1.64e-18	0.969	0.125	7.74	5.39e-14	0.0225	0.217
4.85e-08	0.838	6.36e-07	-0.0249	0.0485	-0.513	0.608	-0.00696	0.0371	-0.187	0.851	0.017	0.033	0.516	0.606	0.185	0.000826
7.67e-08	1.62e-33	0.808	0.246	0.165	1.49	0.138	-1.5	0.114	-13.2	2.64e-34	1.07	0.107	9.93	2.37e-21	0.00277	0.402
6.65e-08	2.46e-21	0.0867	0.454	0.0543	8.36	6.05e-16	0.113	0.0403	2.8	0.00536	-0.3	0.036	-8.33	7.49e-16	0.0354	0.274
1.46e-08	2.93e-15	0.0279	-0.516	0.0941	-5.49	6.38e-08	0.532	0.0728	7.3	1.12e-12	-0.166	0.0679	-2.45	0.0148	0.0238	0.13
4.68e-08	4.07e-12	0.0159	-0.0844	0.0572	-1.48	0.141	0.318	0.0429	7.4	5.59e-13	-0.232	0.0409	-5.66	2.55e-08	0.0618	0.131
1.14e-08	1.31e-23	0.0935	0.138	0.0403	3.43	0.000643	0.251	0.0292	8.59	1.07e-16	-0.275	0.0257	-10.7	2.84e-24	0.0165	0.15
1.38e-07	0.333	1.9e-07	-0.0575	0.0387	-1.48	0.138	0.01	0.0294	0.341	0.733	0.0197	0.0272	0.724	0.469	0.261	0.00472
4.01e-08	0.0446	1.17e-08	-0.0849	0.0339	-2.5	0.0126	0.0154	0.0259	0.595	0.552	0.0286	0.0239	1.2	0.232	0.295	0.013
9.83e-08	1.32e-08	0.016	-0.133	0.0521	-2.55	0.0112	0.246	0.0404	6.09	2.18e-09	-0.143	0.0388	-3.68	0.000257	0.0441	0.0824
5.06e-08	7.57e-09	0.0023	0.243	0.0527	4.61	5.02e-06	-0.213	0.042	-5.06	5.84e-07	0.0452	0.0384	1.18	0.24	0.0344	0.0415
3.47e-10	9.44e-13	0.00118	-0.457	0.127	-3.59	0.000366	0.692	0.0939	7.36	7.3e-13	-0.349	0.0884	-3.95	8.93e-05	0.0912	0.12
5.03e-11	0.0986	7.26e-08	0.00712	0.0486	0.147	0.883	0.0747	0.036	2.08	0.0384	-0.0632	0.0323	-1.96	0.0507	0.228	0.0111
1.73e-08	0.00109	1.37e-07	0.313	0.0862	3.63	0.000316	-0.124	0.0685	-1.81	0.0706	-0.0596	0.0635	-0.939	0.348	0.24	0.0217
5.33e-08	0.807	7.98e-07	-0.0267	0.0608	-0.439	0.661	0.0257	0.0452	0.569	0.57	-0.00881	0.0406	-0.217	0.828	0.255	0.000969
1.2e-07	0.489	2.94e-07	-0.0849	0.079	-1.07	0.283	-0.0177	0.0593	-0.299	0.765	0.0521	0.0529	0.985	0.325	0.193	0.003
7.33e-08	0.00916	3.52e-05	0.162	0.0777	2.08	0.0379	0.103	0.0611	1.68	0.0931	-0.163	0.0546	-2.99	0.00288	0.148	0.0279
1.08e-08	0.133	4.26e-06	-0.0944	0.0668	-1.41	0.158	0.0841	0.0497	1.69	0.0909	-0.0256	0.0447	-0.574	0.566	0.18	0.00833
3.33e-08	0.000744	1.69e-05	0.198	0.0666	2.98	0.00304	0.0798	0.0517	1.54	0.123	-0.163	0.0465	-3.51	0.000487	0.165	0.0427
1.84e-09	0.607	1.8e-07	0.0517	0.0593	0.872	0.384	0.0117	0.0481	0.244	0.807	-0.0372	0.0434	-0.857	0.392	0.179	0.00299
1.11e-07	0.00099	0.000345	0.206	0.0551	3.74	0.000203	-0.0614	0.0483	-1.27	0.204	-0.0747	0.0431	-1.73	0.0839	0.0554	0.0278
8.5e-09	0.262	6.07e-07	0.0579	0.0593	0.976	0.329	0.0509	0.0462	1.1	0.271	-0.066	0.0404	-1.63	0.103	0.226	0.00757
7.57e-08	6.08e-05	0.000332	0.221	0.0514	4.29	2.16e-05	0.00688	0.0376	0.183	0.855	-0.101	0.0342	-2.96	0.00318	0.125	0.0426
5.98e-09	5.09e-10	0.000513	0.608	0.0911	6.68	6.39e-11	-0.123	0.0717	-1.71	0.0877	-0.18	0.0638	-2.83	0.00487	0.0848	0.0844
4.69e-08	0.397	4.6e-06	0.0341	0.0371	0.917	0.359	0.0236	0.0305	0.775	0.439	-0.0356	0.0266	-1.34	0.182	0.11	0.00301
5.29e-12	3.8e-39	0.463	0.69	0.143	4.81	2e-06	-1.22	0.0864	-14.2	1.28e-38	0.733	0.0867	8.46	2.88e-16	0.00452	0.345
1.14e-12	1.12e-41	0.426	0.673	0.118	5.7	2.08e-08	-1.03	0.0715	-14.4	1.01e-39	0.58	0.0725	8	8.51e-15	0.00529	0.35
6.16e-08	4.88e-07	0.000352	0.231	0.0428	5.39	1.08e-07	-0.0663	0.0332	-2	0.0463	-0.0526	0.0297	-1.77	0.0768	0.101	0.0543
9.71e-11	1.09e-40	0.382	0.354	0.175	2.02	0.044	-1.67	0.112	-14.9	6.42e-42	1.14	0.107	10.6	8.31e-24	0.0107	0.444
4.99e-10	1.29e-13	0.000391	0.419	0.0528	7.94	1.27e-14	-0.0668	0.0422	-1.58	0.114	-0.138	0.0373	-3.7	0.000234	0.0831	0.116
